# Supplementary material for: Nanocarrier mediated delivery of insecticides into tarsi enhances stink bug mortality
Source: Nat Commun. 2024 Nov 11;15:9737. doi: 10.1038/s41467-024-54013-7 (PMC11554816; doi:10.1038/s41467-024-54013-7)
Supplement: Supplementary file 9 — Source Data [file 41467_2024_54013_MOESM9_ESM.xlsx]

## Sheet: Fig. 2b, c
Source data Fig. 2b	GdCDs			γ-GdCDs			Source data Fig. 2c			GdCD	γ-GdCD
Height profile of GdCD and γ-GdCD measured by AFM	Length (nm)	Height (nm)		Length (nm)	Height (nm)		Average height profile of GdCDs and γ-GdCD measured by AFM		No of replicate	Height (nm)	Height (nm)
	0	0		0	0				1	2.2	3.36
	19.2099	-0.02007		19.2099	-0.04009					2.4	3.8
	38.4198	-0.05071		38.4198	0.3131					4.3	4
	57.6297	0.03033		57.6297	0.42788					3	4.2
	76.8396	0.11891		76.8396	0.44208					3.2	8.5
	96.0494	1.94314		96.0494	1.10453					3.8	8.2
	115.259	3.65289		115.259	4.62554					4.1	5.8
	134.469	2.13736		134.469	6.46549						6
	153.679	0.33247		153.679	3.95097						6.31
	172.889	-0.12683		172.889	0.77958						6.62
	192.099	-0.03161		192.099	0.60862						7.4
	211.309	-0.01013		211.309	0.42679						7.3
	230.519	-0.10057		230.519	0.42703				Average (nm)	3.28571	5.9575
	249.729	-0.15495		249.729	0.0298				2	2.8	3.6
	268.938	0.05002		268.938	-0.03053					2.8	3.8
	288.148	0.04919		288.148	-0.10732					2.9	4
	307.358	-0.03737		307.358	-0.09859					3.4	4.2
	326.568	0.46334		326.568	0.27101					3.4	4.8
	345.778	2.71386		345.778	2.86638					3.5	5.5
	364.988	3.27678		364.988	5.58179					4.5	5.8
	384.198	1.05566		384.198	5.59763						6.1
	403.408	0.0367		403.408	1.53946						6.3
	422.618	0.12042		422.618	0.16748						6.4
	441.827	0.07575		441.827	0.08381						6.7
	461.037	0.01838		461.037	-0.00566						7.5
	480.247	0.02646		480.247	0.01213						8.8
	499.457	0.00299		499.457	0.02395				Average (nm)	3.32857	5.65385
	518.667	0.06137		518.667	-0.03398				3	2.9	3.6
	537.877	0.04583		537.877	-0.02102					2.6	8.2
	557.087	0.00158		557.087	0.0477					5.1	4
	576.297	-0.0898		576.297	0.9573					3.2	4.3
	595.507	0.11336		595.507	3.91819					3.5	4.8
	614.716	1.36114		614.716	5.46567					3.7	5.4
	633.926	3.66001		633.926	3.37947					4.2	5.8
	653.136	2.88875		653.136	0.20594						6.1
	672.346	0.24789		672.346	0.25578						6.2
	691.556	0.2614		691.556	0.1365						6.6
	710.766	0.09439		710.766	0.04816						7.9
	729.976	-0.14454		729.976	0.10432						7.2
									Average (nm)	3.6	5.84167
									Total average (nm)	3.4 ± 0.2	5.8 ± 0.2

## Sheet: Fig. 2d
Source data Fig. 2d		Hydrodynamic size of GdCDs and γ-GdCDs (nm)						Hydrodynamic size of CDs and γ-CDs (nm)
Hydrodynamic size of nanomaterials		GdCDs	γ-GdCDs					CDs	γ-CDs
		5.25	7.12					4.5	7.13
		6.12	8.3					5.28	7.48
		5.84	8.6					4.56	8.27
	Average (nm)	5.73	8				Average (nm)	4.78	7.62
	SD	0.44	0.78				SD	0.43	0.58

## Sheet: Fig. 2e
Source data Fig. 2e		Zeta potential of GdCDs and γ-GdCDs (mV)					Zeta potential of CDs and γ-CDs (mV)
Zeta potential of nanomaterials		GdCDs	γ-GdCDs				CDs	γ-CDs
		-24.63	-16.56				-38.57	-11.91
		-23.74	-14.92				-36.2	-12.62
		-22.47	-13.76				-35.49	-13.38
	Average (mV)	-23.62	-15.08			Average (mV)	-36.75	-12.64
	SD	1.08	1.4			SD	1.61	0.73

## Sheet: Fig. 2f
		CDs			γ-CDs			GdCDs			γ-GdCDs
Source data Fig. 2f		Wavenumber (cm-1)	Transmittance (%)		Wavenumber (cm-1)	Transmittance (%)		Wavenumber (cm-1)	Transmittance (%)		Wavenumber (cm-1)	Transmittance (%)
FTIR spectra of nanomaterials
		399.681	-40		399.193	-10		399.193	-60		399.681	57.731
		400.163	-14.1117		401.121	-10		401.121	-60		400.163	58.7308
		400.646	-14.3079		403.05	-10		403.05	-60		400.646	59.6964
		401.128	-14.7373		404.978	-10		404.978	-60		401.128	60.6277
		401.61	-15.2225		406.906	-10		406.906	-60		401.61	61.5247
		402.092	-15.5873		408.835	-10		408.835	-60		402.092	62.3875
		402.574	-15.7323		410.763	-10		410.763	-60		402.574	63.216
		403.056	-15.6744		412.692	-10		412.692	-60		403.056	64.0102
		403.538	-15.5221		414.62	-10		414.62	-60		403.538	64.7702
		404.02	-15.4081		416.549	-10		416.549	-60		404.02	65.4959
		404.503	-15.4176		418.477	-10		418.477	-60		404.503	66.1874
		404.985	-15.547		420.406	-10		420.406	-60		404.985	66.8446
		405.467	-15.7102		422.334	-10		422.334	-60		405.467	67.4676
		405.949	-15.7908		424.263	-10		424.263	-60		405.949	68.0563
		406.431	-15.7152		426.191	-10		426.191	-60		406.431	68.6107
		406.913	-15.5009		428.12	-10		428.12	-60		406.913	69.1308
		407.395	-15.2441		430.048	-10		430.048	-60		407.395	69.6167
		407.877	-15.058		431.977	-10		431.977	-60		407.877	70.0684
		408.36	-15.007		433.905	-10		433.905	-60		408.36	70.4858
		408.842	-15.0737		435.834	-10		435.834	-60		408.842	70.8689
		409.324	-15.1708		437.762	-10		437.762	-60		409.324	71.2178
		409.806	-15.1937		439.69	-10		439.69	-60		409.806	71.5324
		410.288	-15.0828		441.619	-10		441.619	-60		410.288	71.8127
		410.77	-14.8604		443.547	-10		443.547	-60		410.77	72.0588
		411.252	-14.6138		445.476	-10		445.476	-60		411.252	72.2707
		411.734	-14.4404		447.404	-10		447.404	-60		411.734	72.4482
		412.217	-14.3899		449.333	-10		449.333	-60		412.217	70.2738
		412.699	-14.4367		451.261	-10		451.261	-60		412.699	70.2563
		413.181	-14.4945		453.19	-10		453.19	-60		413.181	70.2387
		413.663	-14.4673		455.118	-10		455.118	-60		413.663	70.222
		414.145	-14.3089		457.047	-10		457.047	-60		414.145	70.2067
		414.627	-14.0557		458.975	-10		458.975	-60		414.627	70.1925
		415.109	-13.8078		460.904	-10		460.904	-60		415.109	70.1787
		415.591	-13.6779		462.832	-10		462.832	-60		415.591	70.1643
		416.074	-13.7383		464.76	-10		464.76	-60		416.074	70.1488
		416.556	-13.9891		466.689	-10		466.689	-60		416.556	70.1319
		417.038	-14.3452		468.617	-10		468.617	-60		417.038	70.1136
		417.52	-14.6505		470.546	-10		470.546	-60		417.52	70.0942
		418.002	-14.7365		472.474	-10		472.474	-60		418.002	70.0742
		418.484	-14.5352		474.403	-10		474.403	-60		418.484	70.0535
		418.966	-14.1679		476.331	-10		476.331	-60		418.966	70.0322
		419.448	-13.8767		478.26	-10		478.26	-60		419.448	70.0102
		419.931	-13.8304		480.188	-10		480.188	-60		419.931	69.9876
		420.413	-14.0209		482.117	-10		482.117	-60		420.413	69.9646
		420.895	-14.3179		484.045	-10		484.045	-60		420.895	69.9412
		421.377	-14.5784		485.974	-10		485.974	-60		421.377	69.9178
		421.859	-14.716		487.902	-10		487.902	-60		421.859	69.8942
		422.341	-14.7206		489.831	-10		489.831	-60		422.341	69.8703
		422.823	-14.6394		491.759	-10		491.759	-60		422.823	69.846
		423.305	-14.5371		493.688	-10		493.688	-60		423.305	69.8212
		423.788	-14.4533		495.616	-10		495.616	-60		423.788	69.796
		424.27	-14.379		497.544	-10		497.544	-60		424.27	69.7708
		424.752	-14.2666		499.473	-10		499.473	-60		424.752	69.7459
		425.234	-14.0709		501.401	-10		501.401	-60		425.234	69.7215
		425.716	-13.7914		503.33	-10		503.33	-60		425.716	69.6974
		426.198	-13.487		505.258	-10		505.258	-60		426.198	69.6732
		426.68	-13.2496		507.187	-10		507.187	-60		426.68	69.6483
		427.162	-13.1576		509.115	-10		509.115	-60		427.162	69.6225
		427.645	-13.2358		511.044	-10		511.044	-60		427.645	69.5959
		428.127	-13.4416		512.972	-10		512.972	-60		428.127	69.5693
		428.609	-13.6809		514.901	-10		514.901	-60		428.609	69.5438
		429.091	-13.8498		516.829	-10		516.829	-60		429.091	69.5206
		429.573	-13.8809		518.758	-10		518.758	-60		429.573	69.5008
		430.055	-13.7731		520.686	-10		520.686	-60		430.055	69.4851
		430.537	-13.5844		522.615	-10		522.615	-60		430.537	69.4732
		431.019	-13.3945		524.543	77.3024		524.543	-54.2265		431.019	69.4647
		431.502	-13.2582		526.471	75.2932		526.471	-42.636		431.502	69.4585
		431.984	-13.1808		528.4	67.8866		528.4	-37.9848		431.984	69.4536
		432.466	-13.1245		530.328	64.2985		530.328	-36.4511		432.466	69.4493
		432.948	-13.0415		532.257	75.6666		532.257	-32.4115		432.948	69.445
		433.43	-12.91		534.185	83.6974		534.185	-27.718		433.43	69.4403
		433.912	-12.7539		536.114	80.4709		536.114	-30.1954		433.912	69.435
		434.394	-12.6325		538.042	80.9786		538.042	-34.6507		434.394	69.4291
		434.876	-12.6083		539.971	89.4591		539.971	-30.5299		434.876	69.4225
		435.359	-12.7093		541.899	95.6151		541.899	-25.404		435.359	69.4159
		435.841	-12.9075		543.828	93.1723		543.828	-27.9323		435.841	69.4095
		436.323	-13.1265		545.756	89.7149		545.756	-30.0367		436.323	69.404
		436.805	-13.2803		547.685	88.0095		547.685	-28.6575		436.805	69.3998
		437.287	-13.3185		549.613	89.8909		549.613	-26.7114		437.287	69.397
		437.769	-13.2518		551.542	88.7708		551.542	-28.2101		437.769	69.3953
		438.251	-13.1383		553.47	86.4528		553.47	-30.6567		438.251	69.3945
		438.733	-13.0466		555.398	87.5271		555.398	-32.4879		438.733	69.3942
		439.216	-13.0186		557.327	89.7215		557.327	-29.3997		439.216	69.3942
		439.698	-13.0518		559.255	87.2562		559.255	-29.1249		439.698	69.3944
		440.18	-13.1035		561.184	86.9367		561.184	-30.4068		440.18	69.3948
		440.662	-13.1156		563.112	87.4272		563.112	-31.6105		440.662	69.3955
		441.144	-13.0472		565.041	87.9612		565.041	-31.2901		441.144	69.3968
		441.626	-12.9018		566.969	87.0377		566.969	-28.8828		441.626	69.3987
		442.108	-12.727		568.898	87.3266		568.898	-28.4178		442.108	69.4011
		442.59	-12.5875		570.826	85.482		570.826	-29.6449		442.59	69.4042
		443.072	-12.5243		572.755	83.241		572.755	-29.6931		443.072	69.4077
		443.555	-12.5312		574.683	83.3471		574.683	-30.1189		443.555	69.4118
		444.037	-12.5585		576.612	85.9428		576.612	-28.7469		444.037	69.4159
		444.519	-12.546		578.54	87.9923		578.54	-28.5519		444.519	69.4197
		445.001	-12.4578		580.468	88.0018		580.468	-28.6399		445.001	69.4228
		445.483	-12.3035		582.397	88.0333		582.397	-27.9236		445.483	69.4246
		445.965	-12.1299		584.325	86.6705		584.325	-28.69		445.965	69.4253
		446.447	-11.9928		586.254	85.2555		586.254	-28.2907		446.447	69.425
		446.93	-11.9241		588.182	86.9587		588.182	-26.3978		446.93	69.4245
		447.412	-11.9139		590.111	87.8905		590.111	-25.6077		447.412	69.4245
		447.894	-11.9161		592.039	85.5716		592.039	-25.5212		447.894	69.4253
		448.376	-11.8774		593.968	84.1616		593.968	-25.7523		448.376	69.4269
		448.858	-11.7704		595.896	85.0815		595.896	-25.8852		448.858	69.4289
		449.34	-11.6107		597.825	86.0241		597.825	-26.3241		449.34	69.4305
		449.822	-11.4483		599.753	85.6297		599.753	-25.8877		449.822	69.4309
		450.304	-11.3405		601.682	85.773		601.682	-25.6187		450.304	69.4299
		450.786	-11.3219		603.61	86.2651		603.61	-25.3293		450.786	69.4276
		451.269	-11.3867		605.539	87.0842		605.539	-24.943		451.269	69.4248
		451.751	-11.4894		607.467	87.6949		607.467	-25.1886		451.751	69.4224
		452.233	-11.5679		609.395	87.8643		609.395	-25.4318		452.233	69.4214
		452.715	-11.5773		611.324	87.6401		611.324	-25.203		452.715	69.4223
		453.197	-11.5167		613.252	86.9022		613.252	-24.2644		453.197	69.4249
		453.679	-11.4261		615.181	87.1179		615.181	-23.0569		453.679	69.4286
		454.161	-11.3584		617.109	87.2243		617.109	-23.6101		454.161	69.4328
		454.644	-11.3457		619.038	87.6446		619.038	-23.7995		454.644	69.4367
		455.126	-11.3819		620.966	87.527		620.966	-23.6562		455.126	69.4401
		455.608	-11.4242		622.895	87.9479		622.895	-23.0668		455.608	69.4427
		456.09	-11.4141		624.823	88.4587		624.823	-22.5241		456.09	69.4446
		456.572	-11.3082		626.752	87.8969		626.752	-22.1546		456.572	69.446
		457.054	-11.1091		628.68	87.4966		628.68	-22.4203		457.054	69.4466
		457.536	-10.8728		630.609	87.4784		630.609	-22.9625		457.536	69.4463
		458.018	-10.6797		632.537	87.7128		632.537	-22.9616		458.018	69.4446
		458.5	-10.5837		634.466	87.7246		634.466	-22.4042		458.5	69.4416
		458.983	-10.5808		636.394	88.1225		636.394	-21.6533		458.983	69.437
		459.465	-10.62		638.322	88.1438		638.322	-21.4249		459.465	69.431
		459.947	-10.6422		640.251	88.3284		640.251	-21.3978		459.947	69.4236
		460.429	-10.6146		642.179	88.4491		642.179	-21.0151		460.429	69.415
		460.911	-10.5461		644.108	88.3373		644.108	-20.1587		460.911	69.4051
		461.393	-10.4774		646.036	88.3502		646.036	-19.8578		461.393	69.3936
		461.875	-10.4564		647.965	88.3236		647.965	-19.9872		461.875	69.3805
		462.358	-10.509		649.893	88.1815		649.893	-19.492		462.358	69.3658
		462.84	-10.6218		651.822	87.983		651.822	-19.1126		462.84	69.3499
		463.322	-10.746		653.75	88.2431		653.75	-18.9382		463.322	69.3333
		463.804	-10.8224		655.679	88.9657		655.679	-18.4784		463.804	69.3164
		464.286	-10.8127		657.607	88.7966		657.607	-18.1824		464.286	69.2998
		464.768	-10.7185		659.536	88.544		659.536	-17.9727		464.768	69.2836
		465.25	-10.5763		661.464	88.5114		661.464	-17.7167		465.25	69.2679
		465.732	-10.4369		663.393	88.5918		663.393	-17.2653		465.732	69.2525
		466.214	-10.3374		665.321	88.6596		665.321	-16.9644		466.214	69.237
		466.697	-10.2848		667.25	88.561		667.25	-17.0112		466.697	69.2213
		467.179	-10.2542		669.178	88.8589		669.178	-16.6547		467.179	69.2053
		467.661	-10.208		671.106	88.9959		671.106	-16.3103		467.661	69.1891
		468.143	-10.1209		673.035	88.8162		673.035	-15.96		468.143	69.1727
		468.625	-9.99835		674.963	89.0296		674.963	-15.4359		468.625	69.1565
		469.107	-9.87193		676.892	89.0691		676.892	-15.0701		469.107	69.141
		469.589	-9.77923		678.82	89.0497		678.82	-14.9818		469.589	69.1266
		470.072	-9.74067		680.749	89.1123		680.749	-14.7976		470.072	69.1137
		470.554	-9.74786		682.677	89.0914		682.677	-14.2909		470.554	69.1024
		471.036	-9.76675		684.606	89.0566		684.606	-13.9155		471.036	69.0926
		471.518	-9.75781		686.534	89.1348		686.534	-13.653		471.518	69.084
		472	-9.70255		688.463	89.3444		688.463	-13.1805		472	69.0759
		472.482	-9.62192		690.391	89.4934		690.391	-12.8829		472.482	69.0678
		472.964	-9.56725		692.32	89.338		692.32	-12.6513		472.964	69.0594
		473.446	-9.58712		694.248	89.2229		694.248	-12.3147		473.446	69.0508
		473.928	-9.69389		696.177	89.4434		696.177	-12.0301		473.928	69.0424
		474.411	-9.85477		698.105	89.6815		698.105	-11.604		474.411	69.0349
		474.893	-10.0092		700.033	89.6448		700.033	-11.039		474.893	69.0287
		475.375	-10.0995		701.962	89.514		701.962	-10.7587		475.375	69.0241
		475.857	-10.0978		703.89	89.6536		703.89	-10.6089		475.857	69.0207
		476.339	-10.0179		705.819	89.8058		705.819	-10.259		476.339	69.0181
		476.821	-9.90798		707.747	90.0204		707.747	-9.72699		476.821	69.0153
		477.303	-9.82635		709.676	89.9477		709.676	-9.45662		477.303	69.0118
		477.786	-9.81224		711.604	89.6177		711.604	-9.28389		477.786	69.0074
		478.268	-9.8671		713.533	89.6195		713.533	-8.88744		478.268	69.0023
		478.75	-9.95559		715.461	89.7555		715.461	-8.45541		478.75	68.9971
		479.232	-10.0273		717.39	89.6516		717.39	-8.26876		479.232	68.9922
		479.714	-10.0441		719.318	89.5251		719.318	-8.04315		479.714	68.9882
		480.196	-9.99949		721.247	89.5749		721.247	-7.53699		480.196	68.9848
		480.678	-9.91738		723.175	89.5629		723.175	-7.09516		480.678	68.9818
		481.16	-9.83493		725.104	89.4916		725.104	-6.7272		481.16	68.9785
		481.642	-9.7789		727.032	89.244		727.032	-6.36353		481.642	68.9745
		482.125	-9.75046		728.96	88.9261		728.96	-6.20464		482.125	68.9694
		482.607	-9.72498		730.889	88.5415		730.889	-5.978		482.607	68.9634
		483.089	-9.66897		732.817	88.0674		732.817	-5.55008		483.089	68.9565
		483.571	-9.56304		734.746	87.6316		734.746	-5.09534		483.571	68.9489
		484.053	-9.41831		736.674	87.0217		736.674	-4.76972		484.053	68.9411
		484.535	-9.27287		738.603	86.5153		738.603	-4.44302		484.535	68.933
		485.017	-9.17124		740.531	86.411		740.531	-4.11001		485.017	68.9249
		485.5	-9.1388		742.46	86.5518		742.46	-3.85953		485.5	68.9171
		485.982	-9.16845		744.388	86.889		744.388	-3.62994		485.982	68.9097
		486.464	-9.22549		746.317	87.3688		746.317	-3.36053		486.464	68.903
		486.946	-9.26802		748.245	87.9447		748.245	-2.83854		486.946	68.8972
		487.428	-9.2692		750.174	88.3697		750.174	-2.3764		487.428	68.8921
		487.91	-9.22994		752.102	88.7167		752.102	-2.05577		487.91	68.8876
		488.392	-9.17452		754.03	89.1536		754.03	-1.73219		488.392	68.8833
		488.874	-9.13386		755.959	89.3786		755.959	-1.39215		488.874	68.879
		489.356	-9.12546		757.888	89.5434		757.888	-0.98607		489.356	68.8746
		489.839	-9.14242		759.816	89.6595		759.816	-0.72024		489.839	68.8702
		490.321	-9.15611		761.744	89.7618		761.744	-0.39079		490.321	68.8659
		490.803	-9.13276		763.673	89.8791		763.673	-0.09794		490.803	68.8617
		491.285	-9.05359		765.601	90.0889		765.601	0.32365		491.285	68.8574
		491.767	-8.92766		767.53	90.1905		767.53	0.72211		491.767	68.8526
		492.249	-8.78716		769.458	89.9784		769.458	1.04715		492.249	68.8468
		492.731	-8.66828		771.387	89.7942		771.387	1.39849		492.731	68.8395
		493.214	-8.58907		773.315	89.8144		773.315	1.71772		493.214	68.8306
		493.696	-8.53901		775.244	89.9031		775.244	2.11831		493.696	68.8203
		494.178	-8.48635		777.172	90.0843		777.172	2.60018		494.178	68.8091
		494.66	-8.39849		779.101	90.1898		779.101	3.0453		494.66	68.7977
		495.142	-8.2634		781.029	90.1528		781.029	3.4519		495.142	68.7865
		495.624	-8.09938		782.957	90.3007		782.957	3.7701		495.624	68.7758
		496.106	-7.94668		784.886	90.5388		784.886	4.18524		496.106	68.7656
		496.588	-7.84665		786.814	90.6757		786.814	4.58469		496.588	68.7555
		497.07	-7.8184		788.743	90.9493		788.743	5.04281		497.07	68.7455
		497.553	-7.84684		790.671	90.9622		790.671	5.43289		497.553	68.7354
		498.035	-7.88817		792.6	90.8363		792.6	5.87023		498.035	68.7253
		498.517	-7.89133		794.528	90.9694		794.528	6.40078		498.517	68.7154
		498.999	-7.82232		796.457	91.1436		796.457	6.79677		498.999	68.7058
		499.481	-7.67977		798.385	91.1297		798.385	7.08307		499.481	68.6966
		499.963	-7.49323		800.314	91.0089		800.314	7.33142		499.963	68.6876
		500.445	-7.30781		802.242	90.9021		802.242	7.57519		500.445	68.6785
		500.928	-7.16224		804.171	91.0002		804.171	8.05569		500.928	68.6693
		501.41	-7.07191		806.099	91.0526		806.099	8.59323		501.41	68.6599
		501.892	-7.02426		808.028	90.9506		808.028	8.96804		501.892	68.6506
		502.374	-6.99153		809.956	90.8428		809.956	9.38212		502.374	68.6415
		502.856	-6.95201		811.885	90.7018		811.885	9.78067		502.856	68.6327
		503.338	-6.90622		813.813	90.7235		813.813	10.1946		503.338	68.624
		503.82	-6.87532		815.741	90.8016		815.741	10.6346		503.82	68.6152
		504.302	-6.88555		817.67	90.7332		817.67	10.9785		504.302	68.6057
		504.784	-6.94916		819.598	90.7562		819.598	11.2838		504.784	68.5953
		505.267	-7.05437		821.527	90.7832		821.527	11.6825		505.267	68.5837
		505.749	-7.16756		823.455	90.8002		823.455	12.2141		505.749	68.5712
		506.231	-7.24842		825.384	90.8707		825.384	12.6899		506.231	68.5581
		506.713	-7.27005		827.312	90.8878		827.312	13.0185		506.713	68.5452
		507.195	-7.23409		829.241	90.931		829.241	13.3787		507.195	68.5329
		507.677	-7.16948		831.169	90.9842		831.169	13.8835		507.677	68.5215
		508.159	-7.1153		833.098	90.9868		833.098	14.435		508.159	68.5109
		508.642	-7.09792		835.026	91.0793		835.026	14.8653		508.642	68.5013
		509.124	-7.11696		836.955	91.1606		836.955	15.1533		509.124	68.4922
		509.606	-7.14642		838.883	91.081		838.883	15.4752		509.606	68.4834
		510.088	-7.15019		840.812	91.0076		840.812	15.8972		510.088	68.4747
		510.57	-7.10143		842.74	90.969		842.74	16.231		510.57	68.4658
		511.052	-6.99727		844.668	90.9467		844.668	16.4716		511.052	68.4566
		511.534	-6.85956		846.597	90.9862		846.597	16.914		511.534	68.4468
		512.016	-6.72292		848.525	91.0103		848.525	17.4321		512.016	68.4361
		512.499	-6.6162		850.454	91.0157		850.454	17.8751		512.499	68.4245
		512.981	-6.54905		852.382	90.9299		852.382	18.1763		512.981	68.4118
		513.463	-6.50954		854.311	90.7071		854.311	18.527		513.463	68.3981
		513.945	-6.47418		856.239	90.587		856.239	19.0238		513.945	68.3833
		514.427	-6.42295		858.168	90.4362		858.168	19.4232		514.427	68.3677
		514.909	-6.35157		860.096	90.0815		860.096	19.795		514.909	68.3512
		515.391	-6.27358		862.025	90.0485		862.025	20.2666		515.391	68.334
		515.873	-6.21182		863.953	89.9841		863.953	20.616		515.873	68.316
		516.356	-6.18372		865.881	89.7137		865.881	20.8982		516.356	68.2974
		516.838	-6.18955		867.81	89.6141		867.81	21.108		516.838	68.2785
		517.32	-6.21041		869.739	89.6307		869.739	21.5733		517.32	68.2593
		517.802	-6.21897		871.667	89.5544		871.667	21.9936		517.802	68.2402
		518.284	-6.19593		873.595	89.3233		873.595	22.2696		518.284	68.2214
		518.766	-6.14213		875.524	89.1347		875.524	22.6622		518.766	68.203
		519.248	-6.07719		877.452	88.9909		877.452	23.118		519.248	68.1851
		519.73	-6.02695		879.381	88.766		879.381	23.4232		519.73	68.1676
		520.212	-6.0075		881.309	88.6017		881.309	23.7524		520.212	68.1505
		520.695	-6.01632		883.238	88.3698		883.238	23.9265		520.695	68.1339
		521.177	-6.03433		885.166	88.0774		885.166	24.1758		521.177	68.1178
		521.659	-6.03759		887.095	87.8412		887.095	24.5342		521.659	68.1024
		522.141	-6.01085		889.023	87.7728		889.023	24.9799		522.141	68.0878
		522.623	-5.95615		890.952	87.9344		890.952	25.4744		522.623	68.0743
		523.105	-5.8913		892.88	88.0132		892.88	25.7309		523.105	68.0619
		523.587	-5.84023		894.808	87.9219		894.808	26.0077		523.587	68.0506
		524.069	-5.82014		896.737	87.9596		896.737	26.3694		524.069	68.0405
		524.552	-5.83189		898.665	87.8951		898.665	26.6156		524.552	68.0314
		525.034	-5.85859		900.594	87.8185		900.594	26.9616		525.034	68.0233
		525.516	-5.87375		902.522	87.7431		902.522	27.3694		525.516	68.016
		525.998	-5.85611		904.451	87.5326		904.451	27.5272		525.998	68.0092
		526.48	-5.80179		906.379	87.4054		906.379	27.5561		526.48	68.0027
		526.962	-5.72522		908.308	87.4322		908.308	27.879		526.962	67.9963
		527.444	-5.64896		910.236	87.3777		910.236	28.2265		527.444	67.9901
		527.927	-5.58946		912.165	87.2683		912.165	28.4977		527.927	67.9842
		528.409	-5.54898		914.093	87.1634		914.093	28.7884		528.409	67.9789
		528.891	-5.51627		916.022	87.2739		916.022	29.0992		528.891	67.9749
		529.373	-5.47507		917.95	87.343		917.95	29.3478		529.373	67.9724
		529.855	-5.41396		919.879	87.3058		919.879	29.5372		529.855	67.9717
		530.337	-5.33313		921.807	87.3058		921.807	29.6785		530.337	67.9728
		530.819	-5.24337		923.736	87.4292		923.736	29.9832		530.819	67.9754
		531.301	-5.15882		925.664	87.4052		925.664	30.2904		531.301	67.9792
		531.783	-5.08769		927.592	87.415		927.592	30.4716		531.783	67.9839
		532.266	-5.02731		929.521	87.449		929.521	30.5859		532.266	67.989
		532.748	-4.96609		931.449	87.5147		931.449	30.8555		532.748	67.9946
		533.23	-4.89199		933.378	87.4249		933.378	31.0999		533.23	68.0005
		533.712	-4.80163		935.306	87.3458		935.306	31.3062		533.712	68.0064
		534.194	-4.70463		937.235	87.2343		937.235	31.4515		534.194	68.0123
		534.676	-4.61962		939.163	87.0725		939.163	31.5443		534.676	68.0178
		535.158	-4.56413		941.092	87.0516		941.092	31.7267		535.158	68.0227
		535.64	-4.54368		943.02	87.0331		943.02	31.9205		535.64	68.0269
		536.123	-4.54721		944.949	86.9446		944.949	32.0944		536.123	68.0304
		536.605	-4.55136		946.877	86.7525		946.877	32.1944		536.605	68.0335
		537.087	-4.53223		948.806	86.5805		948.806	32.2719		537.087	68.0365
		537.569	-4.47777		950.734	86.4934		950.734	32.4523		537.569	68.0397
		538.051	-4.39416		952.663	86.4995		952.663	32.5279		538.051	68.0434
		538.533	-4.30196		954.591	86.5416		954.591	32.5865		538.533	68.0475
		539.015	-4.22466		956.519	86.5649		956.519	32.721		539.015	68.0518
		539.497	-4.17586		958.448	86.5452		958.448	32.8919		539.497	68.0559
		539.98	-4.15247		960.376	86.4992		960.376	33.0371		539.98	68.0597
		540.462	-4.13679		962.305	86.621		962.305	33.2273		540.462	68.063
		540.944	-4.10711		964.233	86.7883		964.233	33.4487		540.944	68.066
		541.426	-4.04974		966.162	86.7695		966.162	33.5154		541.426	68.0689
		541.908	-3.96697		968.09	86.7114		968.09	33.6218		541.908	68.0721
		542.39	-3.87504		970.019	86.7027		970.019	33.7608		542.39	68.0756
		542.872	-3.7949		971.947	86.7198		971.947	33.8894		542.872	68.0797
		543.354	-3.74019		973.876	86.7404		973.876	33.9783		543.354	68.0844
		543.837	-3.71006		975.804	86.7185		975.804	34.0335		543.837	68.0896
		544.319	-3.68979		977.733	86.6328		977.733	34.0681		544.319	68.0953
		544.801	-3.65944		979.661	86.557		979.661	34.1782		544.801	68.1016
		545.283	-3.60504		981.59	86.5111		981.59	34.3151		545.283	68.1084
		545.765	-3.52693		983.518	86.4002		983.518	34.3989		545.765	68.1157
		546.247	-3.43921		985.447	86.305		985.447	34.465		546.247	68.1235
		546.729	-3.36168		987.375	86.3178		987.375	34.6412		546.729	68.1314
		547.211	-3.30849		989.303	86.2581		989.303	34.8147		547.211	68.1391
		547.694	-3.28143		991.232	86.0874		991.232	34.919		547.694	68.1463
		548.176	-3.27046		993.16	85.8728		993.16	34.9963		548.176	68.1527
		548.658	-3.26169		995.089	85.5537		995.089	34.9645		548.658	68.1581
		549.14	-3.24649		997.017	85.3055		997.017	35.0164		549.14	68.1626
		549.622	-3.22692		998.946	85.0698		998.946	35.0692		549.622	68.1663
		550.104	-3.21323		1000.87	84.8087		1000.87	35.2224		550.104	68.1693
		550.586	-3.21558		1002.8	84.4151		1002.8	35.2982		550.586	68.1719
		551.068	-3.23462		1004.73	84.0014		1004.73	35.2844		551.068	68.1742
		551.551	-3.25776		1006.66	83.7143		1006.66	35.2705		551.551	68.1764
		552.033	-3.26314		1008.59	83.4525		1008.59	35.3403		552.033	68.1785
		552.515	-3.23034		1010.52	83.2806		1010.52	35.3706		552.515	68.1804
		552.997	-3.15155		1012.45	83.0531		1012.45	35.3732		552.997	68.1822
		553.479	-3.0374		1014.37	82.7827		1014.37	35.3578		553.479	68.1837
		553.961	-2.91348		1016.3	82.4441		1016.3	35.3783		553.961	68.185
		554.443	-2.80932		1018.23	82.1177		1018.23	35.3473		554.443	68.186
		554.925	-2.74516		1020.16	81.7879		1020.16	35.3701		554.925	68.1866
		555.408	-2.72338		1022.09	81.3396		1022.09	35.4152		555.408	68.1868
		555.89	-2.72897		1024.02	80.8809		1024.02	35.3928		555.89	68.1865
		556.372	-2.73854		1025.94	80.4845		1025.94	35.4195		556.372	68.1856
		556.854	-2.7328		1027.87	79.9768		1027.87	35.4797		556.854	68.1842
		557.336	-2.70573		1029.8	79.309		1029.8	35.3995		557.336	68.1821
		557.818	-2.66514		1031.73	78.5001		1031.73	35.2816		557.818	68.1794
		558.3	-2.62581		1033.66	77.5855		1033.66	35.2966		558.3	68.1762
		558.783	-2.59902		1035.59	76.591		1035.59	35.3055		558.783	68.1726
		559.264	-2.58542		1037.52	75.5968		1037.52	35.2814		559.264	68.1686
		559.747	-2.57463		1039.44	74.7738		1039.44	35.2788		559.747	68.1643
		560.229	-2.55206		1041.37	74.0177		1041.37	35.1765		560.229	68.1598
		560.711	-2.5081		1043.3	73.5231		1043.3	35.0945		560.711	68.1549
		561.193	-2.44475		1045.23	73.5243		1045.23	35.0544		561.193	68.1496
		561.675	-2.37493		1047.16	73.862		1047.16	34.9649		561.675	68.1438
		562.157	-2.31557		1049.09	74.3585		1049.09	34.8916		562.157	68.1374
		562.639	-2.27791		1051.01	74.9674		1051.01	34.8604		562.639	68.1307
		563.122	-2.26137		1052.94	75.6341		1052.94	34.8246		563.122	68.1236
		563.604	-2.25363		1054.87	76.2885		1054.87	34.7283		563.604	68.1165
		564.086	-2.23776		1056.8	76.989		1056.8	34.6029		564.086	68.1097
		564.568	-2.20147		1058.73	77.6132		1058.73	34.4988		564.568	68.1033
		565.05	-2.14371		1060.66	78.0528		1060.66	34.4367		565.05	68.0974
		565.532	-2.07434		1062.59	78.4187		1062.59	34.383		565.532	68.0921
		566.014	-2.00767		1064.51	78.7617		1064.51	34.3453		566.014	68.087
		566.496	-1.95347		1066.44	78.9675		1066.44	34.3622		566.496	68.0823
		566.979	-1.91116		1068.37	79.1561		1068.37	34.3506		566.979	68.0777
		567.461	-1.87007		1070.3	79.3963		1070.3	34.3184		567.461	68.0733
		567.943	-1.81629		1072.23	79.6309		1072.23	34.2784		567.943	68.0691
		568.425	-1.74166		1074.16	79.8148		1074.16	34.3161		568.425	68.0652
		568.907	-1.64974		1076.08	79.9477		1076.08	34.2932		568.907	68.0614
		569.389	-1.55473		1078.01	80.1214		1078.01	34.3306		569.389	68.0579
		569.871	-1.47403		1079.94	80.3329		1079.94	34.4926		569.871	68.0545
		570.353	-1.41895		1081.87	80.4363		1081.87	34.5536		570.353	68.0512
		570.836	-1.38912		1083.8	80.4141		1083.8	34.4006		570.836	68.048
		571.318	-1.37316		1085.73	80.3245		1085.73	34.252		571.318	68.0448
		571.8	-1.35578		1087.65	80.2073		1087.65	34.2187		571.8	68.0417
		572.282	-1.32611		1089.58	80.1597		1089.58	34.2732		572.282	68.0388
		572.764	-1.28329		1091.51	80.0259		1091.51	34.2081		572.764	68.036
		573.246	-1.23546		1093.44	79.8279		1093.44	34.1674		573.246	68.0333
		573.728	-1.19366		1095.37	79.5083		1095.37	34.216		573.728	68.0305
		574.21	-1.16404		1097.3	79.1105		1097.3	34.2656		574.21	68.0276
		574.692	-1.14309		1099.23	78.7933		1099.23	34.2353		574.692	68.0244
		575.175	-1.11871		1101.15	78.5482		1101.15	34.1927		575.175	68.0209
		575.657	-1.0772		1103.08	78.305		1103.08	34.1329		575.657	68.0172
		576.139	-1.01204		1105.01	78.2545		1105.01	34.1541		576.139	68.0133
		576.621	-0.92925		1106.94	78.3646		1106.94	34.2549		576.621	68.0093
		577.103	-0.84491		1108.87	78.4745		1108.87	34.359		577.103	68.0053
		577.585	-0.77669		1110.8	78.6094		1110.8	34.287		577.585	68.0011
		578.067	-0.73407		1112.72	78.9557		1112.72	34.2679		578.067	67.997
		578.55	-0.71375		1114.65	79.3307		1114.65	34.2966		578.55	67.9928
		579.032	-0.70145		1116.58	79.7075		1116.58	34.3392		579.032	67.9886
		579.514	-0.67995		1118.51	80.1131		1118.51	34.3737		579.514	67.9845
		579.996	-0.63829		1120.44	80.4397		1120.44	34.3762		579.996	67.9804
		580.478	-0.57809		1122.37	80.5975		1122.37	34.2865		580.478	67.9764
		580.96	-0.51265		1124.3	80.6447		1124.3	34.2342		580.96	67.9725
		581.442	-0.4594		1126.22	80.6487		1126.22	34.2131		581.442	67.9686
		581.924	-0.42989		1128.15	80.6684		1128.15	34.2708		581.924	67.9647
		582.407	-0.42336		1130.08	80.6108		1130.08	34.3483		582.407	67.9606
		582.889	-0.42709		1132.01	80.5384		1132.01	34.3488		582.889	67.9563
		583.371	-0.4233		1133.94	80.3975		1133.94	34.2108		583.371	67.9517
		583.853	-0.3982		1135.87	80.2448		1135.87	34.1315		583.853	67.9467
		584.335	-0.34846		1137.8	80.1651		1137.8	34.1932		584.335	67.9413
		584.817	-0.28147		1139.72	80.1082		1139.72	34.1594		584.817	67.9356
		585.299	-0.21002		1141.65	80.021		1141.65	34.0902		585.299	67.9297
		585.781	-0.14439		1143.58	79.8579		1143.58	34.0672		585.781	67.9237
		586.264	-0.08692		1145.51	79.7107		1145.51	33.9819		586.264	67.9178
		586.746	-0.03212		1147.44	79.5166		1147.44	33.8936		586.746	67.9121
		587.228	0.02801		1149.37	79.2494		1149.37	33.8982		587.228	67.9068
		587.71	0.09737		1151.3	78.9371		1151.3	33.8715		587.71	67.9019
		588.192	0.17178		1153.22	78.6048		1153.22	33.729		588.192	67.8973
		588.674	0.24073		1155.15	78.4767		1155.15	33.68		588.674	67.893
		589.156	0.29351		1157.08	78.4925		1157.08	33.7308		589.156	67.8889
		589.638	0.3264		1159.01	78.5905		1159.01	33.6921		589.638	67.8849
		590.12	0.34625		1160.94	78.7086		1160.94	33.5563		590.12	67.881
		590.603	0.36843		1162.87	78.9058		1162.87	33.4849		590.603	67.8771
		591.085	0.409		1164.79	79.198		1164.79	33.4209		591.085	67.8735
		591.567	0.47572		1166.72	79.485		1166.72	33.3962		591.567	67.8703
		592.049	0.56258		1168.65	79.7217		1168.65	33.3801		592.049	67.8675
		592.531	0.65231		1170.58	79.8831		1170.58	33.3324		592.531	67.8653
		593.013	0.72515		1172.51	79.9466		1172.51	33.2989		593.013	67.8637
		593.495	0.76951		1174.44	79.8843		1174.44	33.2832		593.495	67.8626
		593.977	0.78743		1176.37	79.7094		1176.37	33.2289		593.977	67.862
		594.46	0.79307		1178.29	79.4219		1178.29	33.2123		594.46	67.8618
		594.942	0.8044		1180.22	79.1124		1180.22	33.2285		594.942	67.862
		595.424	0.83382		1182.15	78.7806		1182.15	33.1979		595.424	67.8624
		595.906	0.88166		1184.08	78.3527		1184.08	33.0357		595.906	67.8629
		596.388	0.93678		1186.01	78.1102		1186.01	32.9478		596.388	67.8636
		596.87	0.98306		1187.93	77.9998		1187.93	32.9518		596.87	67.8644
		597.352	1.00863		1189.86	77.847		1189.86	32.8875		597.352	67.8651
		597.835	1.01227		1191.79	77.7882		1191.79	32.8226		597.835	67.866
		598.317	1.00396		1193.72	77.8323		1193.72	32.8662		598.317	67.867
		598.799	0.99903		1195.65	77.9324		1195.65	32.8977		598.799	67.8681
		599.281	1.00987		1197.58	78.1359		1197.58	32.979		599.281	67.8696
		599.763	1.03936		1199.51	78.2895		1199.51	33.0765		599.763	67.8714
		600.245	1.08009		1201.43	78.4461		1201.43	33.1528		600.245	67.8734
		600.727	1.11959		1203.36	78.6231		1203.36	33.2113		600.727	67.8756
		601.209	1.14833		1205.29	78.6856		1205.29	33.3443		601.209	67.8778
		601.692	1.16534		1207.22	78.7151		1207.22	33.4513		601.692	67.8799
		602.174	1.17864		1209.15	78.7164		1209.15	33.4518		602.174	67.882
		602.656	1.19994		1211.08	78.7143		1211.08	33.4322		602.656	67.8839
		603.138	1.2377		1213.01	78.841		1213.01	33.4766		603.138	67.8855
		603.62	1.29211		1214.93	78.9694		1214.93	33.5751		603.62	67.887
		604.102	1.35527		1216.86	79.0453		1216.86	33.6245		604.102	67.8883
		604.584	1.41616		1218.79	79.0773		1218.79	33.6234		604.584	67.8894
		605.066	1.46753		1220.72	79.1036		1220.72	33.6606		605.066	67.8903
		605.548	1.51031		1222.65	79.1744		1222.65	33.6867		605.548	67.8912
		606.031	1.55311		1224.58	79.3534		1224.58	33.7204		606.031	67.8923
		606.513	1.60658		1226.51	79.6111		1226.51	33.6941		606.513	67.8936
		606.995	1.67655		1228.43	80.0422		1228.43	33.6773		606.995	67.8953
		607.477	1.75948		1230.36	80.5452		1230.36	33.7442		607.477	67.8974
		607.959	1.84385		1232.29	81.0325		1232.29	33.7008		607.959	67.8999
		608.441	1.91598		1234.22	81.6842		1234.22	33.7009		608.441	67.9027
		608.923	1.96787		1236.15	82.3614		1236.15	33.7804		608.923	67.9056
		609.405	2.00169		1238.08	82.883		1238.08	33.766		609.405	67.9085
		609.888	2.02905		1240	83.2853		1240	33.7218		609.888	67.9113
		610.37	2.06471		1241.93	83.6681		1241.93	33.7351		610.37	67.9141
		610.852	2.11864		1243.86	84.0496		1243.86	33.78		610.852	67.917
		611.334	2.19054		1245.79	84.3246		1245.79	33.7886		611.334	67.9199
		611.816	2.27032		1247.72	84.4902		1247.72	33.7233		611.816	67.9228
		612.298	2.34373		1249.65	84.6799		1249.65	33.7023		612.298	67.9259
		612.78	2.40038		1251.58	84.9423		1251.58	33.7517		612.78	67.9289
		613.263	2.43927		1253.5	85.1918		1253.5	33.7287		613.263	67.9318
		613.745	2.46931		1255.43	85.3477		1255.43	33.7321		613.745	67.9344
		614.227	2.50419		1257.36	85.374		1257.36	33.7236		614.227	67.9369
		614.709	2.55508		1259.29	85.3868		1259.29	33.7171		614.709	67.9392
		615.191	2.62484		1261.22	85.4651		1261.22	33.686		615.191	67.9416
		615.673	2.7072		1263.15	85.6492		1263.15	33.6589		615.673	67.9442
		616.155	2.79068		1265.07	85.8928		1265.07	33.6059		616.155	67.9471
		616.637	2.8656		1267	86.1882		1267	33.5117		616.637	67.9504
		617.12	2.92922		1268.93	86.4579		1268.93	33.3995		617.12	67.954
		617.602	2.98695		1270.86	86.7374		1270.86	33.3582		617.602	67.9578
		618.084	3.04792		1272.79	86.9483		1272.79	33.3367		618.084	67.9616
		618.566	3.11888		1274.72	87.0742		1274.72	33.3256		618.566	67.9653
		619.048	3.19945		1276.64	87.1748		1276.64	33.2776		619.048	67.9687
		619.53	3.28215		1278.57	87.1936		1278.57	33.1549		619.53	67.9717
		620.012	3.35648		1280.5	87.1849		1280.5	33.0797		620.012	67.9744
		620.494	3.41463		1282.43	87.2218		1282.43	33.0779		620.494	67.9767
		620.976	3.4553		1284.36	87.2441		1284.36	33.0377		620.976	67.9787
		621.459	3.48363		1286.29	87.2281		1286.29	33.0131		621.459	67.9804
		621.941	3.50737		1288.22	87.2109		1288.22	33.0011		621.941	67.9819
		622.423	3.53195		1290.14	87.2575		1290.14	33.0014		622.423	67.9833
		622.905	3.55735		1292.07	87.2338		1292.07	32.9872		622.905	67.9845
		623.387	3.57919		1294	87.1338		1294	32.9794		623.387	67.9855
		623.869	3.59282		1295.93	86.9866		1295.93	32.9316		623.869	67.9864
		624.351	3.59848		1297.86	86.8684		1297.86	32.9166		624.351	67.9871
		624.833	3.60331		1299.79	86.7249		1299.79	32.8938		624.833	67.9877
		625.316	3.61907		1301.71	86.5215		1301.71	32.8222		625.316	67.9882
		625.798	3.65579		1303.64	86.2775		1303.64	32.7146		625.798	67.9884
		626.28	3.71542		1305.57	86.0278		1305.57	32.6446		626.28	67.9884
		626.762	3.78904		1307.5	85.769		1307.5	32.5958		626.762	67.9883
		627.244	3.86031		1309.43	85.5388		1309.43	32.5749		627.244	67.9881
		627.726	3.91298		1311.36	85.3411		1311.36	32.5106		627.726	67.9882
		628.208	3.93926		1313.29	85.1357		1313.29	32.434		628.208	67.9888
		628.691	3.94408		1315.21	84.8813		1315.21	32.3291		628.691	67.9901
		629.173	3.94337		1317.14	84.6387		1317.14	32.2498		629.173	67.9922
		629.655	3.95692		1319.07	84.4121		1319.07	32.1268		629.655	67.9952
		630.137	3.99957		1321	84.1343		1321	31.9608		630.137	67.9989
		630.619	4.07471		1322.93	83.9107		1322.93	31.7904		630.619	68.003
		631.101	4.17408		1324.86	83.775		1324.86	31.6793		631.101	68.0073
		631.583	4.28276		1326.79	83.5919		1326.79	31.5452		631.583	68.0115
		632.065	4.38707		1328.71	83.4057		1328.71	31.3759		632.065	68.0156
		632.548	4.48069		1330.64	83.2277		1330.64	31.1893		632.548	68.0195
		633.03	4.566		1332.57	83.0649		1332.57	31.0554		633.03	68.0234
		633.512	4.65033		1334.5	82.9241		1334.5	30.9456		633.512	68.0275
		633.994	4.73987		1336.43	82.8157		1336.43	30.847		633.994	68.0318
		634.476	4.83474		1338.36	82.6861		1338.36	30.7163		634.476	68.0363
		634.958	4.92859		1340.28	82.446		1340.28	30.5604		634.958	68.041
		635.44	5.01225		1342.21	82.1274		1342.21	30.3895		635.44	68.0458
		635.922	5.07986		1344.14	81.889		1344.14	30.2583		635.922	68.0507
		636.404	5.13264		1346.07	81.6506		1346.07	30.1713		636.404	68.0556
		636.887	5.17861		1348	81.4259		1348	30.0908		636.887	68.0608
		637.369	5.22774		1349.93	81.2518		1349.93	30.013		637.369	68.0664
		637.851	5.28597		1351.86	81.0564		1351.86	29.9633		637.851	68.0726
		638.333	5.35138		1353.78	80.886		1353.78	29.8764		638.333	68.0795
		638.815	5.41504		1355.71	80.8055		1355.71	29.7984		638.815	68.0869
		639.297	5.46622		1357.64	80.7113		1357.64	29.7444		639.297	68.0947
		639.779	5.49883		1359.57	80.7185		1359.57	29.7427		639.779	68.1027
		640.261	5.51557		1361.5	80.8595		1361.5	29.7885		640.261	68.1107
		640.744	5.52727		1363.43	80.8676		1363.43	29.8393		640.744	68.1187
		641.226	5.54735		1365.35	80.7418		1365.35	29.8255		641.226	68.1266
		641.708	5.58496		1367.28	80.7758		1367.28	29.8287		641.708	68.1344
		642.19	5.64009		1369.21	80.8113		1369.21	29.8888		642.19	68.1422
		642.672	5.70417		1371.14	80.8411		1371.14	29.978		642.672	68.1499
		643.154	5.76497		1373.07	81.0585		1373.07	30.1126		643.154	68.1574
		643.636	5.81363		1375	81.1818		1375	30.2669		643.636	68.1646
		644.119	5.84958		1376.92	81.1733		1376.92	30.4369		644.119	68.1713
		644.601	5.88054		1378.85	81.3059		1378.85	30.6448		644.601	68.1776
		645.083	5.91767		1380.78	81.3105		1380.78	30.7357		645.083	68.1835
		645.565	5.96888		1382.71	81.2784		1382.71	30.8056		645.565	68.1892
		646.047	6.03378		1384.64	81.3643		1384.64	30.8941		646.047	68.1947
		646.529	6.10379		1386.57	81.6157		1386.57	31.0175		646.529	68.2003
		647.011	6.16684		1388.5	81.6077		1388.5	31.0473		647.011	68.2058
		647.493	6.21437		1390.42	81.4659		1390.42	31.0207		647.493	68.2112
		647.976	6.24625		1392.35	81.5713		1392.35	31.0476		647.976	68.2162
		648.458	6.27126		1394.28	81.7849		1394.28	31.0819		648.458	68.2209
		648.94	6.30224		1396.21	81.7125		1396.21	31.0666		648.94	68.225
		649.422	6.349		1398.14	81.7109		1398.14	31.0794		649.422	68.2287
		649.904	6.41284		1400.07	81.6329		1400.07	31.1062		649.904	68.2319
		650.386	6.48642		1401.99	81.3738		1401.99	31.0866		650.386	68.2348
		650.868	6.55825		1403.92	81.3709		1403.92	31.0858		650.868	68.2375
		651.35	6.61969		1405.85	81.318		1405.85	31.0761		651.35	68.2397
		651.832	6.66987		1407.78	81.1688		1407.78	31.0648		651.832	68.2415
		652.315	6.71617		1409.71	81.1393		1409.71	31.088		652.315	68.2423
		652.797	6.76968		1411.64	81.2096		1411.64	31.1184		652.797	68.2419
		653.279	6.8387		1413.57	81.3699		1413.57	31.1265		653.279	68.24
		653.761	6.92368		1415.49	81.663		1415.49	31.1109		653.761	68.2362
		654.243	7.0169		1417.42	82.1589		1417.42	31.1551		654.243	68.2302
		654.725	7.10676		1419.35	82.6411		1419.35	31.1844		654.725	68.2222
		655.207	7.18424		1421.28	82.6175		1421.28	31.0522		655.207	68.2122
		655.689	7.24776		1423.21	82.7478		1423.21	30.9504		655.689	68.2013
		656.172	7.30384		1425.14	82.9637		1425.14	30.9192		656.172	68.1909
		656.654	7.3628		1427.07	83.2435		1427.07	30.9187		656.654	68.183
		657.136	7.43259		1428.99	83.6298		1428.99	30.9488		657.136	68.1787
		657.618	7.51384		1430.92	83.8764		1430.92	30.9304		657.618	68.1782
		658.1	7.59939		1432.85	84.0643		1432.85	30.8636		658.1	68.1811
		658.582	7.67845		1434.78	84.4857		1434.78	30.7915		658.582	68.1864
		659.064	7.74288		1436.71	84.9775		1436.71	30.7938		659.064	68.1936
		659.546	7.7921		1438.64	84.7498		1438.64	30.692		659.546	68.202
		660.029	7.83368		1440.57	84.5927		1440.57	30.6165		660.029	68.2111
		660.511	7.87917		1442.49	84.6418		1442.49	30.6295		660.511	68.2206
		660.993	7.93766		1444.42	84.7543		1444.42	30.631		660.993	68.2299
		661.475	8.01066		1446.35	84.9369		1446.35	30.6502		661.475	68.2389
		661.957	8.09139		1448.28	84.9791		1448.28	30.7227		661.957	68.2473
		662.439	8.16829		1450.21	84.7373		1450.21	30.7032		662.439	68.2549
		662.921	8.23101		1452.13	84.7364		1452.13	30.7354		662.921	68.262
		663.403	8.27546		1454.06	84.9742		1454.06	30.8257		663.403	68.2685
		663.886	8.30505		1455.99	85.6066		1455.99	31.0123		663.886	68.2745
		664.368	8.32756		1457.92	85.6805		1457.92	31.119		664.368	68.2802
		664.85	8.35055		1459.85	85.2329		1459.85	31.0912		664.85	68.2856
		665.332	8.37747		1461.78	85.071		1461.78	31.0722		665.332	68.2905
		665.814	8.40696		1463.71	85.3464		1463.71	31.1287		665.814	68.295
		666.296	8.43448		1465.63	85.4434		1465.63	31.2156		666.296	68.299
		666.778	8.45673		1467.56	85.2563		1467.56	31.2378		666.778	68.3026
		667.26	8.47672		1469.49	85.3222		1469.49	31.2649		667.26	68.306
		667.743	8.50704		1471.42	85.7888		1471.42	31.4166		667.743	68.3092
		668.225	8.56362		1473.35	85.9025		1473.35	31.549		668.225	68.3125
		668.707	8.65088		1475.28	85.7121		1475.28	31.6286		668.707	68.3159
		669.189	8.75436		1477.2	85.6141		1477.2	31.7204		669.189	68.3194
		669.671	8.85208		1479.13	85.4863		1479.13	31.7838		669.671	68.3227
		670.153	8.92911		1481.06	85.5437		1481.06	31.8964		670.153	68.3257
		670.635	8.98233		1482.99	85.6066		1482.99	32.066		670.635	68.3282
		671.117	9.01755		1484.92	85.7327		1484.92	32.176		671.117	68.3301
		671.6	9.045		1486.85	86.0243		1486.85	32.2761		671.6	68.3314
		672.082	9.0746		1488.78	86.3378		1488.78	32.4471		672.082	68.3321
		672.564	9.11209		1490.7	86.3666		1490.7	32.5446		672.564	68.3322
		673.046	9.15637		1492.63	86.1205		1492.63	32.5386		673.046	68.3316
		673.528	9.20017		1494.56	86.2597		1494.56	32.5749		673.528	68.3302
		674.01	9.23426		1496.49	86.6177		1496.49	32.6367		674.01	68.3277
		674.492	9.2532		1498.42	86.546		1498.42	32.6359		674.492	68.3238
		674.975	9.25917		1500.35	86.2595		1500.35	32.5576		674.975	68.3186
		675.457	9.26175		1502.28	86.1251		1502.28	32.4862		675.457	68.3118
		675.939	9.27335		1504.2	86.4738		1504.2	32.4747		675.939	68.3037
		676.421	9.30294		1506.13	87.1557		1506.13	32.5607		676.421	68.2945
		676.903	9.35126		1508.06	86.6761		1508.06	32.3868		676.903	68.2845
		677.385	9.41065		1509.99	85.8919		1509.99	32.1514		677.385	68.2741
		677.867	9.46921		1511.92	85.537		1511.92	31.9654		677.867	68.2638
		678.349	9.5175		1513.85	85.3559		1513.85	31.8304		678.349	68.2542
		678.831	9.55334		1515.78	85.4215		1515.78	31.6907		678.831	68.2462
		679.314	9.5827		1517.7	85.3268		1517.7	31.5129		679.314	68.2408
		679.796	9.61577		1519.63	85.2		1519.63	31.3581		679.796	68.239
		680.278	9.6614		1521.56	85.1306		1521.56	31.2579		680.278	68.2412
		680.76	9.72231		1523.49	84.5151		1523.49	30.9922		680.76	68.2466
		681.242	9.79415		1525.42	84.1685		1525.42	30.7751		681.242	68.2537
		681.724	9.86867		1527.35	83.7293		1527.35	30.5505		681.724	68.2608
		682.206	9.9389		1529.27	83.2821		1529.27	30.3524		682.206	68.2667
		682.688	10.0028		1531.2	83.0318		1531.2	30.1391		682.688	68.271
		683.17	10.0639		1533.13	82.932		1533.13	29.983		683.17	68.2737
		683.653	10.1275		1535.06	82.3049		1535.06	29.7688		683.653	68.2749
		684.135	10.197		1536.99	82.0119		1536.99	29.5983		684.135	68.2749
		684.617	10.2706		1538.92	82.3208		1538.92	29.5496		684.617	68.2741
		685.099	10.3416		1540.85	82.0547		1540.85	29.3004		685.099	68.2726
		685.581	10.4031		1542.77	81.2307		1542.77	28.8804		685.581	68.2708
		686.063	10.4521		1544.7	80.5185		1544.7	28.5032		686.063	68.2686
		686.545	10.4927		1546.63	79.6376		1546.63	27.997		686.545	68.2661
		687.028	10.5345		1548.56	79.112		1548.56	27.5711		687.028	68.2632
		687.51	10.5884		1550.49	78.6256		1550.49	27.1169		687.51	68.2599
		687.992	10.6608		1552.42	78.0794		1552.42	26.6991		687.992	68.2562
		688.474	10.7497		1554.34	77.66		1554.34	26.1883		688.474	68.2523
		688.956	10.8459		1556.27	77.4406		1556.27	25.6792		688.956	68.2482
		689.438	10.9374		1558.2	77.6874		1558.2	25.274		689.438	68.2441
		689.92	11.0164		1560.13	76.6709		1560.13	24.5139		689.92	68.24
		690.403	11.0828		1562.06	75.2843		1562.06	23.7184		690.403	68.2361
		690.885	11.144		1563.99	74.6435		1563.99	23.0952		690.885	68.2323
		691.367	11.2107		1565.91	74.145		1565.91	22.4416		691.367	68.2285
		691.849	11.2908		1567.84	73.8466		1567.84	21.9056		691.849	68.2246
		692.331	11.385		1569.77	73.5449		1569.77	21.3652		692.331	68.2204
		692.813	11.4874		1571.7	72.9015		1571.7	20.8193		692.813	68.216
		693.295	11.5884		1573.63	72.62		1573.63	20.3492		693.295	68.2114
		693.777	11.6803		1575.56	72.7772		1575.56	20.0375		693.777	68.2067
		694.259	11.7613		1577.49	72.4946		1577.49	19.6644		694.259	68.2019
		694.742	11.8358		1579.41	72.0208		1579.41	19.2115		694.742	68.1971
		695.224	11.9108		1581.34	71.8228		1581.34	18.793		695.224	68.1923
		695.706	11.9915		1583.27	71.8061		1583.27	18.4879		695.706	68.1874
		696.188	12.0778		1585.2	71.8032		1585.2	18.1909		696.188	68.1825
		696.67	12.1644		1587.13	71.8237		1587.13	17.8889		696.67	68.1774
		697.152	12.2439		1589.06	71.8812		1589.06	17.6063		697.152	68.1722
		697.634	12.3122		1590.98	71.9217		1590.98	17.292		697.634	68.167
		698.116	12.3709		1592.91	72.0525		1592.91	17.0069		698.116	68.1619
		698.598	12.4273		1594.84	72.2408		1594.84	16.8303		698.598	68.157
		699.081	12.4907		1596.77	72.3937		1596.77	16.583		699.081	68.1523
		699.563	12.5677		1598.7	72.5844		1598.7	16.3012		699.563	68.1479
		700.045	12.6582		1600.63	72.7764		1600.63	16.0417		700.045	68.1434
		700.527	12.7564		1602.56	73.002		1602.56	15.7943		700.527	68.139
		701.009	12.8534		1604.48	73.2627		1604.48	15.5283		701.009	68.1345
		701.491	12.9425		1606.41	73.5658		1606.41	15.2763		701.491	68.13
		701.973	13.0225		1608.34	73.8955		1608.34	15.0038		701.973	68.1256
		702.456	13.0972		1610.27	74.0922		1610.27	14.6362		702.456	68.1212
		702.938	13.1723		1612.2	74.2914		1612.2	14.217		702.938	68.1171
		703.42	13.2514		1614.13	74.6313		1614.13	13.9264		703.42	68.1132
		703.902	13.3328		1616.06	75.2399		1616.06	13.6508		703.902	68.1095
		704.384	13.41		1617.98	75.3952		1617.98	13.3272		704.384	68.1057
		704.866	13.4754		1619.91	75.3912		1619.91	13.0559		704.866	68.1018
		705.348	13.5254		1621.84	75.7289		1621.84	12.9694		705.348	68.0978
		705.83	13.5627		1623.77	76.036		1623.77	12.814		705.83	68.0937
		706.312	13.5963		1625.7	76.1154		1625.7	12.6021		706.312	68.0895
		706.795	13.6372		1627.63	76.3581		1627.63	12.5828		706.795	68.0855
		707.277	13.6934		1629.55	76.4597		1629.55	12.6235		707.277	68.0817
		707.759	13.7657		1631.48	76.5609		1631.48	12.6468		707.759	68.0785
		708.241	13.8479		1633.41	77.1095		1633.41	12.8045		708.241	68.0756
		708.723	13.9306		1635.34	77.912		1635.34	13.1745		708.723	68.0734
		709.205	14.0062		1637.27	77.8251		1637.27	13.5122		709.205	68.0716
		709.687	14.073		1639.2	77.5859		1639.2	13.7246		709.687	68.0703
		710.17	14.1354		1641.12	77.7037		1641.12	13.9458		710.17	68.0695
		710.652	14.2012		1643.05	77.9467		1643.05	14.2783		710.652	68.0691
		711.134	14.2766		1644.98	78.4055		1644.98	14.7075		711.134	68.0692
		711.616	14.3624		1646.91	78.8123		1646.91	15.1919		711.616	68.0695
		712.098	14.4533		1648.84	78.5926		1648.84	15.5096		712.098	68.0699
		712.58	14.5406		1650.77	78.8033		1650.77	15.8725		712.58	68.0703
		713.062	14.617		1652.7	79.7519		1652.7	16.5105		713.062	68.0706
		713.544	14.6801		1654.62	79.292		1654.62	16.9748		713.544	68.0706
		714.027	14.7334		1656.55	78.5269		1656.55	17.2159		714.027	68.0703
		714.509	14.784		1658.48	78.348		1658.48	17.644		714.509	68.0698
		714.991	14.8384		1660.41	78.3748		1660.41	18.0249		714.991	68.0691
		715.473	14.8992		1662.34	78.5334		1662.34	18.5231		715.473	68.0684
		715.955	14.9642		1664.27	78.4047		1664.27	19.0707		715.955	68.0677
		716.437	15.0288		1666.19	78.3373		1666.19	19.5144		716.437	68.0669
		716.919	15.0893		1668.12	78.7355		1668.12	20.0099		716.919	68.0661
		717.401	15.1457		1670.05	79.0334		1670.05	20.6099		717.401	68.0651
		717.884	15.2022		1671.98	78.9174		1671.98	21.0545		717.884	68.0639
		718.366	15.2641		1673.91	79.1162		1673.91	21.5748		718.366	68.0626
		718.848	15.3351		1675.84	79.2922		1675.84	22.1953		718.848	68.0611
		719.33	15.4138		1677.77	79.2121		1677.77	22.7435		719.33	68.0594
		719.812	15.4939		1679.69	79.5503		1679.69	23.2561		719.812	68.0575
		720.294	15.5675		1681.62	80.1026		1681.62	23.8484		720.294	68.0554
		720.776	15.6291		1683.55	80.9244		1683.55	24.5427		720.776	68.053
		721.258	15.6787		1685.48	80.9731		1685.48	25.1211		721.258	68.0502
		721.74	15.7221		1687.41	80.7857		1687.41	25.4554		721.74	68.0469
		722.223	15.7673		1689.34	80.9645		1689.34	25.8935		722.223	68.043
		722.705	15.8204		1691.27	81.1233		1691.27	26.2802		722.705	68.0385
		723.187	15.8824		1693.19	81.4477		1693.19	26.6154		723.187	68.0336
		723.669	15.949		1695.12	82.1614		1695.12	27.0918		723.669	68.0282
		724.151	16.0138		1697.05	82.4424		1697.05	27.5321		724.151	68.0224
		724.633	16.0714		1698.98	82.9221		1698.98	27.7846		724.633	68.0162
		725.115	16.1216		1700.91	83.3102		1700.91	28.1779		725.115	68.0095
		725.597	16.1687		1702.84	82.8672		1702.84	28.3547		725.597	68.0023
		726.08	16.2195		1704.77	83.0567		1704.77	28.6729		726.08	67.9945
		726.562	16.2792		1706.69	83.2298		1706.69	28.9619		726.562	67.986
		727.044	16.3482		1708.62	83.3331		1708.62	29.1833		727.044	67.9768
		727.526	16.4215		1710.55	83.6232		1710.55	29.511		727.526	67.9668
		728.008	16.4918		1712.48	84.1591		1712.48	29.9823		728.008	67.9561
		728.49	16.5534		1714.41	84.841		1714.41	30.47		728.49	67.9448
		728.972	16.6051		1716.34	85.6228		1716.34	31.0049		728.972	67.933
		729.455	16.6513		1718.26	86.176		1718.26	31.5668		729.455	67.9208
		729.937	16.6992		1720.19	86.2956		1720.19	32.1392		729.937	67.9083
		730.419	16.7553		1722.12	86.6511		1722.12	32.7547		730.419	67.8956
		730.901	16.8215		1724.05	87.2083		1724.05	33.4507		730.901	67.8828
		731.383	16.8947		1725.98	87.7099		1725.98	34.1		731.383	67.8701
		731.865	16.9689		1727.91	88.3152		1727.91	34.7443		731.865	67.8576
		732.347	17.0385		1729.84	88.9223		1729.84	35.4026		732.347	67.8452
		732.829	17.1016		1731.76	89.5947		1731.76	35.9952		732.829	67.8331
		733.312	17.1605		1733.69	90.4878		1733.69	36.6026		733.312	67.821
		733.794	17.2201		1735.62	90.4986		1735.62	37.0326		733.794	67.8089
		734.276	17.285		1737.55	90.4331		1737.55	37.3364		734.276	67.7967
		734.758	17.3561		1739.48	90.9219		1739.48	37.8275		734.758	67.7842
		735.24	17.4308		1741.4	90.8676		1741.4	38.0118		735.24	67.7715
		735.722	17.504		1743.33	90.8775		1743.33	38.2302		735.722	67.7586
		736.204	17.5719		1745.26	91.0002		1745.26	38.5335		736.204	67.7457
		736.686	17.6334		1747.19	91.2956		1747.19	38.8187		736.686	67.7331
		737.168	17.6909		1749.12	91.4929		1749.12	38.9609		737.168	67.7209
		737.651	17.7483		1751.05	91.5794		1751.05	39.1899		737.651	67.7093
		738.133	17.808		1752.98	91.2928		1752.98	39.3576		738.133	67.6983
		738.615	17.8692		1754.9	91.2858		1754.9	39.5196		738.615	67.6881
		739.097	17.9277		1756.83	91.5026		1756.83	39.6951		739.097	67.6786
		739.579	17.9785		1758.76	91.4974		1758.76	39.8222		739.579	67.6698
		740.061	18.0183		1760.69	91.5517		1760.69	39.8617		740.061	67.6619
		740.543	18.0479		1762.62	91.5113		1762.62	39.9516		740.543	67.6549
		741.025	18.0718		1764.55	91.3177		1764.55	40.0236		741.025	67.6491
		741.508	18.0956		1766.47	91.5228		1766.47	40.1728		741.508	67.6444
		741.99	18.1231		1768.4	91.6991		1768.4	40.2964		741.99	67.6409
		742.472	18.1538		1770.33	91.9498		1770.33	40.4462		742.472	67.6386
		742.954	18.1839		1772.26	92.161		1772.26	40.5014		742.954	67.6375
		743.436	18.208		1774.19	91.9145		1774.19	40.5839		743.436	67.6376
		743.918	18.2229		1776.12	91.6878		1776.12	40.6429		743.918	67.6386
		744.4	18.2299		1778.05	91.7209		1778.05	40.7592		744.4	67.6408
		744.883	18.2345		1779.97	91.8054		1779.97	40.845		744.883	67.644
		745.365	18.2443		1781.9	91.7865		1781.9	40.9046		745.365	67.6484
		745.847	18.2654		1783.83	91.8988		1783.83	41.0062		745.847	67.6539
		746.329	18.3004		1785.76	91.9462		1785.76	41.0909		746.329	67.6605
		746.811	18.3483		1787.69	91.921		1787.69	41.1856		746.811	67.6681
		747.293	18.4065		1789.62	92.1355		1789.62	41.2994		747.293	67.6767
		747.775	18.4743		1791.55	92.4164		1791.55	41.3171		747.775	67.6861
		748.257	18.554		1793.47	92.3123		1793.47	41.3375		748.257	67.6961
		748.74	18.6508		1795.4	92.0825		1795.4	41.3715		748.74	67.7067
		749.222	18.7698		1797.33	92.0769		1797.33	41.44		749.222	67.7178
		749.704	18.9134		1799.26	92.163		1799.26	41.5107		749.704	67.7293
		750.186	19.0786		1801.19	92.1682		1801.19	41.5603		750.186	67.7412
		750.668	19.2583		1803.12	91.9904		1803.12	41.5038		750.668	67.7533
		751.15	19.4443		1805.05	91.9078		1805.05	41.4577		751.15	67.7657
		751.632	19.63		1806.97	91.8799		1806.97	41.4589		751.632	67.7781
		752.114	19.8133		1808.9	91.9702		1808.9	41.5341		752.114	67.7906
		752.596	19.9955		1810.83	91.9346		1810.83	41.5604		752.596	67.8031
		753.079	20.1786		1812.76	91.7937		1812.76	41.5837		753.079	67.8155
		753.561	20.3621		1814.69	91.8157		1814.69	41.663		753.561	67.8278
		754.043	20.5416		1816.62	91.9011		1816.62	41.7261		754.043	67.84
		754.525	20.7092		1818.54	91.7849		1818.54	41.6648		754.525	67.852
		755.007	20.8569		1820.47	91.743		1820.47	41.6898		755.007	67.8637
		755.489	20.9801		1822.4	91.7537		1822.4	41.6806		755.489	67.8752
		755.971	21.0796		1824.33	91.937		1824.33	41.6922		755.971	67.8862
		756.453	21.1611		1826.26	91.8815		1826.26	41.6858		756.453	67.8968
		756.936	21.2318		1828.19	91.941		1828.19	41.6848		756.936	67.9068
		757.418	21.2973		1830.12	92.0656		1830.12	41.7351		757.418	67.9163
		757.9	21.3588		1832.04	91.931		1832.04	41.8017		757.9	67.9253
		758.382	21.4138		1833.97	91.7703		1833.97	41.7308		758.382	67.9336
		758.864	21.4582		1835.9	91.7042		1835.9	41.6991		758.864	67.9414
		759.346	21.4902		1837.83	91.6651		1837.83	41.6877		759.346	67.9486
		759.828	21.5127		1839.76	91.6658		1839.76	41.7057		759.828	67.9552
		760.311	21.5329		1841.69	91.7525		1841.69	41.6907		760.311	67.9613
		760.793	21.5597		1843.61	92.0661		1843.61	41.8085		760.793	67.9667
		761.275	21.6001		1845.54	91.8974		1845.54	41.8343		761.275	67.9716
		761.757	21.6561		1847.47	91.64		1847.47	41.7793		761.757	67.9759
		762.239	21.7244		1849.4	91.5923		1849.4	41.7215		762.239	67.9797
		762.721	21.7987		1851.33	91.5442		1851.33	41.7363		762.721	67.9831
		763.203	21.8729		1853.26	91.5134		1853.26	41.7112		763.203	67.9861
		763.685	21.9432		1855.18	91.5513		1855.18	41.7605		763.685	67.9889
		764.168	22.0096		1857.11	91.5654		1857.11	41.7547		764.168	67.9916
		764.65	22.0739		1859.04	91.5676		1859.04	41.7224		764.65	67.9941
		765.132	22.1374		1860.97	91.502		1860.97	41.7351		765.132	67.9966
		765.614	22.1993		1862.9	91.428		1862.9	41.7189		765.614	67.999
		766.096	22.2574		1864.83	91.4697		1864.83	41.704		766.096	68.0013
		766.578	22.3091		1866.76	91.6223		1866.76	41.774		766.578	68.0035
		767.06	22.3544		1868.68	91.6797		1868.68	41.7707		767.06	68.0055
		767.542	22.397		1870.61	91.5189		1870.61	41.7522		767.542	68.0074
		768.024	22.4431		1872.54	91.4469		1872.54	41.7903		768.024	68.0093
		768.507	22.4991		1874.47	91.4303		1874.47	41.8333		768.507	68.0111
		768.989	22.568		1876.4	91.4307		1876.4	41.7943		768.989	68.0129
		769.471	22.6483		1878.33	91.4505		1878.33	41.7492		769.471	68.0147
		769.953	22.7338		1880.26	91.3533		1880.26	41.6531		769.953	68.0165
		770.435	22.8173		1882.18	91.2493		1882.18	41.5857		770.435	68.0184
		770.917	22.8935		1884.11	91.1887		1884.11	41.5405		770.917	68.0203
		771.399	22.9614		1886.04	91.2551		1886.04	41.5729		771.399	68.0222
		771.881	23.0246		1887.97	91.2952		1887.97	41.5325		771.881	68.0242
		772.364	23.088		1889.9	91.285		1889.9	41.5583		772.364	68.0262
		772.846	23.156		1891.83	91.2043		1891.83	41.5456		772.846	68.0284
		773.328	23.2295		1893.75	91.1929		1893.75	41.6084		773.328	68.0306
		773.81	23.3062		1895.68	91.1886		1895.68	41.722		773.81	68.0329
		774.292	23.3826		1897.61	91.1463		1897.61	41.7118		774.292	68.0352
		774.774	23.4566		1899.54	91.0695		1899.54	41.6037		774.774	68.0376
		775.256	23.5296		1901.47	91.021		1901.47	41.58		775.256	68.0401
		775.739	23.6056		1903.4	90.9939		1903.4	41.5523		775.739	68.0428
		776.221	23.6894		1905.33	91.0988		1905.33	41.5866		776.221	68.0455
		776.703	23.7835		1907.25	91.1088		1907.25	41.6149		776.703	68.0483
		777.185	23.8866		1909.18	91.0709		1909.18	41.6455		777.185	68.0512
		777.667	23.9937		1911.11	90.9894		1911.11	41.5383		777.667	68.054
		778.149	24.0985		1913.04	90.9121		1913.04	41.4457		778.149	68.0569
		778.631	24.1967		1914.97	90.8549		1914.97	41.4084		778.631	68.0596
		779.113	24.2869		1916.9	91.0086		1916.9	41.4501		779.113	68.0623
		779.596	24.371		1918.82	91.0047		1918.82	41.4864		779.596	68.0649
		780.078	24.4517		1920.75	90.8952		1920.75	41.4968		780.078	68.0673
		780.56	24.5302		1922.68	90.8648		1922.68	41.4317		780.56	68.0697
		781.042	24.6048		1924.61	90.8932		1924.61	41.5168		781.042	68.072
		781.524	24.6718		1926.54	90.8332		1926.54	41.539		781.524	68.0742
		782.006	24.7282		1928.47	90.7491		1928.47	41.4971		782.006	68.0762
		782.488	24.7741		1930.39	90.7709		1930.39	41.441		782.488	68.0782
		782.97	24.8139		1932.32	90.758		1932.32	41.3639		782.97	68.08
		783.452	24.8549		1934.25	90.6541		1934.25	41.265		783.452	68.0818
		783.935	24.9045		1936.18	90.705		1936.18	41.3583		783.935	68.0835
		784.417	24.9661		1938.11	90.6244		1938.11	41.3297		784.417	68.0852
		784.899	25.038		1940.04	90.6345		1940.04	41.309		784.899	68.0868
		785.381	25.1142		1941.97	90.7729		1941.97	41.3482		785.381	68.0885
		785.863	25.1878		1943.89	90.6437		1943.89	41.2847		785.863	68.0903
		786.345	25.2547		1945.82	90.5567		1945.82	41.2907		786.345	68.0921
		786.827	25.3164		1947.75	90.5939		1947.75	41.3028		786.827	68.094
		787.309	25.3794		1949.68	90.4703		1949.68	41.1843		787.309	68.096
		787.792	25.4513		1951.61	90.3745		1951.61	41.1553		787.792	68.0981
		788.274	25.5374		1953.54	90.3524		1953.54	41.1673		788.274	68.1002
		788.756	25.6376		1955.46	90.2873		1955.46	41.1435		788.756	68.1024
		789.238	25.7461		1957.39	90.2389		1957.39	41.0755		789.238	68.1046
		789.72	25.8543		1959.32	90.2722		1959.32	41.0589		789.72	68.1067
		790.202	25.9548		1961.25	90.2228		1961.25	41.0054		790.202	68.1087
		790.684	26.0444		1963.18	90.1968		1963.18	41.0371		790.684	68.1107
		791.167	26.1249		1965.11	90.1402		1965.11	41.0606		791.167	68.1127
		791.649	26.2012		1967.04	90.1937		1967.04	40.9784		791.649	68.1146
		792.131	26.2782		1968.96	90.1931		1968.96	40.9105		792.131	68.1165
		792.613	26.3578		1970.89	90.1002		1970.89	40.8895		792.613	68.1184
		793.095	26.4387		1972.82	90.0614		1972.82	40.9053		793.095	68.12
		793.577	26.5175		1974.75	90.0834		1974.75	41.0306		793.577	68.1216
		794.059	26.5917		1976.68	90.107		1976.68	41.1056		794.059	68.1231
		794.541	26.6617		1978.61	90.1665		1978.61	41.0331		794.541	68.1246
		795.023	26.7312		1980.54	90.1931		1980.54	40.9819		795.023	68.1261
		795.506	26.8049		1982.46	90.208		1982.46	41.0068		795.506	68.1277
		795.988	26.8859		1984.39	90.1939		1984.39	41.0071		795.988	68.1295
		796.47	26.9734		1986.32	90.1726		1986.32	40.9321		796.47	68.1313
		796.952	27.0623		1988.25	90.201		1988.25	40.8674		796.952	68.1331
		797.434	27.1455		1990.18	90.2166		1990.18	40.8555		797.434	68.135
		797.916	27.2168		1992.11	90.2656		1992.11	40.8693		797.916	68.1368
		798.398	27.2736		1994.03	90.2505		1994.03	40.8869		798.398	68.1386
		798.88	27.3179		1995.96	90.0943		1995.96	40.8896		798.88	68.1404
		799.362	27.3551		1997.89	89.9939		1997.89	40.857		799.362	68.1423
		799.845	27.3911		1999.82	89.9698		1999.82	40.9531		799.845	68.1442
		800.327	27.4304		2001.75	90.0339		2001.75	41.0513		800.327	68.1461
		800.809	27.4748		2003.68	90.0931		2003.68	40.9021		800.809	68.148
		801.291	27.5238		2005.61	90.0438		2005.61	40.8544		801.291	68.1497
		801.773	27.5765		2007.53	89.8782		2007.53	40.7141		801.773	68.1513
		802.255	27.6332		2009.46	89.8259		2009.46	40.5889		802.255	68.1528
		802.737	27.6955		2011.39	90.0088		2011.39	40.704		802.737	68.1541
		803.22	27.7653		2013.32	90.0795		2013.32	40.7339		803.22	68.1554
		803.702	27.8439		2015.25	90.0175		2015.25	40.7322		803.702	68.1567
		804.184	27.9301		2017.18	90.0871		2017.18	40.6571		804.184	68.158
		804.666	28.0213		2019.1	90.0704		2019.1	40.618		804.666	68.1594
		805.148	28.1143		2021.03	89.9445		2021.03	40.6603		805.148	68.1607
		805.63	28.2069		2022.96	89.7892		2022.96	40.6515		805.63	68.1621
		806.112	28.2992		2024.89	89.8751		2024.89	40.6977		806.112	68.1634
		806.595	28.3924		2026.82	89.8756		2026.82	40.6111		806.595	68.1648
		807.077	28.4881		2028.75	89.8397		2028.75	40.5986		807.077	68.1662
		807.559	28.5859		2030.67	89.9228		2030.67	40.6402		807.559	68.1677
		808.041	28.6835		2032.6	89.9199		2032.6	40.6558		808.041	68.1693
		808.523	28.7773		2034.53	89.8166		2034.53	40.7164		808.523	68.1709
		809.005	28.8642		2036.46	89.8813		2036.46	40.6801		809.005	68.1726
		809.487	28.9437		2038.39	89.9404		2038.39	40.6009		809.487	68.1741
		809.969	29.0182		2040.32	89.8946		2040.32	40.6157		809.969	68.1754
		810.451	29.0914		2042.25	89.9072		2042.25	40.5765		810.451	68.1765
		810.934	29.1664		2044.17	89.9577		2044.17	40.5145		810.934	68.1774
		811.416	29.2432		2046.1	89.9118		2046.1	40.5667		811.416	68.1781
		811.898	29.3186		2048.03	89.9155		2048.03	40.6774		811.898	68.1787
		812.38	29.3872		2049.96	89.9639		2049.96	40.6422		812.38	68.1792
		812.862	29.4446		2051.89	90.0686		2051.89	40.5712		812.862	68.1797
		813.344	29.4898		2053.82	90.0628		2053.82	40.52		813.344	68.1801
		813.826	29.5267		2055.74	90.0802		2055.74	40.6276		813.826	68.1804
		814.308	29.5622		2057.67	90.1461		2057.67	40.5786		814.308	68.1806
		814.79	29.6038		2059.6	90.1501		2059.6	40.4692		814.79	68.1807
		815.273	29.6564		2061.53	90.0506		2061.53	40.4499		815.273	68.1806
		815.755	29.72		2063.46	89.9513		2063.46	40.4434		815.755	68.1803
		816.237	29.791		2065.39	90.0513		2065.39	40.4997		816.237	68.18
		816.719	29.8641		2067.32	90.154		2067.32	40.5512		816.719	68.1796
		817.201	29.9352		2069.24	90.1631		2069.24	40.4895		817.201	68.1792
		817.683	30.0035		2071.17	90.0667		2071.17	40.3615		817.683	68.1788
		818.165	30.0707		2073.1	90.0615		2073.1	40.3701		818.165	68.1783
		818.648	30.1394		2075.03	90.152		2075.03	40.4318		818.648	68.1778
		819.13	30.2099		2076.96	90.1141		2076.96	40.4053		819.13	68.1772
		819.612	30.2797		2078.89	89.9736		2078.89	40.3234		819.612	68.1764
		820.094	30.3438		2080.82	89.9954		2080.82	40.2976		820.094	68.1755
		820.576	30.3973		2082.74	90.1118		2082.74	40.4544		820.576	68.1744
		821.058	30.4384		2084.67	90.2219		2084.67	40.5632		821.058	68.1733
		821.54	30.4693		2086.6	90.2608		2086.6	40.4898		821.54	68.1721
		822.023	30.4962		2088.53	90.1889		2088.53	40.4249		822.023	68.171
		822.505	30.5264		2090.46	90.1511		2090.46	40.4232		822.505	68.1699
		822.987	30.565		2092.39	90.158		2092.39	40.382		822.987	68.1687
		823.469	30.6131		2094.32	90.1651		2094.32	40.3028		823.469	68.1673
		823.951	30.668		2096.24	90.1519		2096.24	40.3151		823.951	68.1658
		824.433	30.7249		2098.17	90.1328		2098.17	40.343		824.433	68.1642
		824.915	30.7803		2100.1	90.1061		2100.1	40.3346		824.915	68.1625
		825.397	30.8336		2102.03	90.1016		2102.03	40.3406		825.397	68.1607
		825.879	30.8875		2103.96	89.9954		2103.96	40.3826		825.879	68.1591
		826.362	30.9459		2105.89	89.9062		2105.89	40.3408		826.362	68.1577
		826.844	31.0115		2107.81	89.9022		2107.81	40.3298		826.844	68.1564
		827.326	31.084		2109.74	90.0599		2109.74	40.3902		827.326	68.1552
		827.808	31.1599		2111.67	90.1407		2111.67	40.4421		827.808	68.1541
		828.29	31.2345		2113.6	90.0859		2113.6	40.3587		828.29	68.153
		828.772	31.3039		2115.53	89.8767		2115.53	40.2176		828.772	68.1519
		829.254	31.3674		2117.46	89.8195		2117.46	40.2527		829.254	68.1509
		829.736	31.4271		2119.39	89.8928		2119.39	40.3102		829.736	68.15
		830.218	31.4866		2121.31	89.8473		2121.31	40.2973		830.218	68.1495
		830.701	31.549		2123.24	89.8434		2123.24	40.3036		830.701	68.1491
		831.183	31.615		2125.17	89.8679		2125.17	40.3492		831.183	68.1489
		831.665	31.6833		2127.1	89.8894		2127.1	40.3196		831.665	68.1488
		832.147	31.7514		2129.03	89.8975		2129.03	40.4305		832.147	68.1488
		832.629	31.8176		2130.96	89.8373		2130.96	40.4476		832.629	68.1486
		833.111	31.8821		2132.88	89.7904		2132.88	40.3807		833.111	68.1485
		833.593	31.9466		2134.81	89.7461		2134.81	40.2975		833.593	68.1485
		834.076	32.0131		2136.74	89.7199		2136.74	40.2487		834.076	68.1488
		834.558	32.082		2138.67	89.6539		2138.67	40.3117		834.558	68.1494
		835.04	32.1512		2140.6	89.5053		2140.6	40.3384		835.04	68.1503
		835.522	32.2174		2142.53	89.476		2142.53	40.268		835.522	68.1515
		836.004	32.2769		2144.45	89.5169		2144.45	40.2549		836.004	68.153
		836.486	32.3289		2146.38	89.5372		2146.38	40.3273		836.486	68.1544
		836.968	32.3749		2148.31	89.4284		2148.31	40.3972		836.968	68.156
		837.45	32.4191		2150.24	89.3448		2150.24	40.3788		837.45	68.1577
		837.933	32.4659		2152.17	89.2913		2152.17	40.3428		837.933	68.1595
		838.415	32.518		2154.1	89.2208		2154.1	40.2921		838.415	68.1616
		838.897	32.5755		2156.03	89.12		2156.03	40.193		838.897	68.164
		839.379	32.6365		2157.95	89.0288		2157.95	40.2023		839.379	68.1666
		839.861	32.6987		2159.88	89.1235		2159.88	40.3356		839.861	68.1693
		840.343	32.7618		2161.81	89.227		2161.81	40.3329		840.343	68.1719
		840.825	32.8282		2163.74	89.3241		2163.74	40.3446		840.825	68.1744
		841.307	32.9016		2165.67	89.2949		2165.67	40.3516		841.307	68.1768
		841.79	32.9851		2167.6	89.0592		2167.6	40.2322		841.79	68.179
		842.272	33.0792		2169.53	89.0375		2169.53	40.2059		842.272	68.1812
		842.754	33.1803		2171.45	89.2088		2171.45	40.3466		842.754	68.1835
		843.236	33.2826		2173.38	89.2789		2173.38	40.4176		843.236	68.186
		843.718	33.3801		2175.31	89.4203		2175.31	40.574		843.718	68.1886
		844.2	33.4697		2177.24	89.3342		2177.24	40.5294		844.2	68.1914
		844.682	33.5525		2179.17	89.1469		2179.17	40.314		844.682	68.1941
		845.164	33.6332		2181.1	89.3446		2181.1	40.4725		845.164	68.1968
		845.646	33.7173		2183.02	89.529		2183.02	40.6395		845.646	68.1994
		846.129	33.8091		2184.95	89.373		2184.95	40.5166		846.129	68.2018
		846.611	33.9091		2186.88	89.2816		2186.88	40.4885		846.611	68.2043
		847.093	34.0147		2188.81	89.2057		2188.81	40.4272		847.093	68.2068
		847.575	34.1216		2190.74	89.3252		2190.74	40.4574		847.575	68.2094
		848.057	34.2259		2192.67	89.5077		2192.67	40.4784		848.057	68.2122
		848.539	34.3263		2194.59	89.5038		2194.59	40.6405		848.539	68.2151
		849.021	34.4235		2196.52	89.4207		2196.52	40.6099		849.021	68.218
		849.504	34.5188		2198.45	89.356		2198.45	40.4192		849.504	68.2209
		849.986	34.613		2200.38	89.2892		2200.38	40.3761		849.986	68.2238
		850.468	34.7053		2202.31	89.3231		2202.31	40.4598		850.468	68.2266
		850.95	34.7936		2204.24	89.3601		2204.24	40.5147		850.95	68.2293
		851.432	34.8768		2206.17	89.3627		2206.17	40.5688		851.432	68.2321
		851.914	34.9559		2208.09	89.2747		2208.09	40.554		851.914	68.2349
		852.396	35.0347		2210.02	89.2571		2210.02	40.5495		852.396	68.2378
		852.878	35.1186		2211.95	89.3823		2211.95	40.5664		852.878	68.2408
		853.361	35.2119		2213.88	89.4195		2213.88	40.5011		853.361	68.2438
		853.843	35.316		2215.81	89.3812		2215.81	40.455		853.843	68.2468
		854.325	35.4275		2217.74	89.4263		2217.74	40.531		854.325	68.2496
		854.807	35.54		2219.66	89.4955		2219.66	40.6487		854.807	68.2524
		855.289	35.6462		2221.59	89.4779		2221.59	40.6491		855.289	68.2552
		855.771	35.7409		2223.52	89.3385		2223.52	40.6274		855.771	68.2579
		856.253	35.8233		2225.45	89.4077		2225.45	40.7259		856.253	68.2608
		856.735	35.896		2227.38	89.3979		2227.38	40.687		856.735	68.2637
		857.217	35.9641		2229.31	89.2808		2229.31	40.5215		857.217	68.2668
		857.7	36.0318		2231.24	89.3409		2231.24	40.5836		857.7	68.2699
		858.182	36.1013		2233.16	89.3496		2233.16	40.6523		858.182	68.2731
		858.664	36.1717		2235.09	89.3094		2235.09	40.6679		858.664	68.2762
		859.146	36.2407		2237.02	89.3849		2237.02	40.6991		859.146	68.2792
		859.628	36.3066		2238.95	89.4467		2238.95	40.7061		859.628	68.2823
		860.11	36.3695		2240.88	89.4488		2240.88	40.7274		860.11	68.2854
		860.592	36.4314		2242.81	89.4677		2242.81	40.7216		860.592	68.2886
		861.074	36.4955		2244.74	89.6409		2244.74	40.8941		861.074	68.2921
		861.557	36.564		2246.66	89.6858		2246.66	40.8561		861.557	68.2956
		862.039	36.6372		2248.59	89.5092		2248.59	40.7582		862.039	68.2992
		862.521	36.7133		2250.52	89.3837		2250.52	40.7834		862.521	68.3026
		863.003	36.7894		2252.45	89.4233		2252.45	40.786		863.003	68.3058
		863.485	36.8626		2254.38	89.4012		2254.38	40.7414		863.485	68.3089
		863.967	36.9315		2256.31	89.452		2256.31	40.8196		863.967	68.3119
		864.449	36.9956		2258.23	89.4847		2258.23	40.9212		864.449	68.3149
		864.932	37.0546		2260.16	89.4925		2260.16	40.9297		864.932	68.3182
		865.414	37.1074		2262.09	89.5499		2262.09	40.984		865.414	68.3217
		865.896	37.1518		2264.02	89.6535		2264.02	41.0882		865.896	68.3255
		866.378	37.1853		2265.95	89.6647		2265.95	41.0764		866.378	68.3294
		866.86	37.2068		2267.88	89.6508		2267.88	41.0567		866.86	68.3333
		867.342	37.2179		2269.8	89.6249		2269.8	40.9979		867.342	68.3371
		867.824	37.2234		2271.73	89.55		2271.73	41.0615		867.824	68.3409
		868.306	37.2306		2273.66	89.5084		2273.66	41.0922		868.306	68.3446
		868.788	37.2474		2275.59	89.6078		2275.59	41.1492		868.788	68.3484
		869.271	37.2798		2277.52	89.607		2277.52	41.1734		869.271	68.3524
		869.753	37.3309		2279.45	89.565		2279.45	41.1003		869.753	68.3567
		870.235	37.4008		2281.38	89.6432		2281.38	41.1184		870.235	68.361
		870.717	37.4876		2283.3	89.6885		2283.3	41.1122		870.717	68.3654
		871.199	37.5893		2285.23	89.7599		2285.23	41.1915		871.199	68.3698
		871.681	37.7047		2287.16	89.7846		2287.16	41.2607		871.681	68.374
		872.163	37.8337		2289.09	89.7757		2289.09	41.2277		872.163	68.3782
		872.645	37.9754		2291.02	89.7849		2291.02	41.2855		872.645	68.3822
		873.128	38.1281		2292.95	89.8185		2292.95	41.3211		873.128	68.3862
		873.61	38.288		2294.88	89.8743		2294.88	41.2012		873.61	68.3902
		874.092	38.4501		2296.8	89.8659		2296.8	41.1264		874.092	68.3941
		874.574	38.6098		2298.73	89.845		2298.73	41.1975		874.574	68.3978
		875.056	38.764		2300.66	89.87		2300.66	41.1998		875.056	68.4013
		875.538	38.9114		2302.59	89.8727		2302.59	41.0836		875.538	68.4045
		876.02	39.0522		2304.52	89.9312		2304.52	41.0609		876.02	68.4074
		876.503	39.1862		2306.45	90.0091		2306.45	41.1536		876.503	68.4099
		876.985	39.3123		2308.38	90.0897		2308.38	41.1269		876.985	68.4123
		877.467	39.4274		2310.3	90.0905		2310.3	41.0189		877.467	68.4147
		877.949	39.5283		2312.23	89.992		2312.23	40.9354		877.949	68.417
		878.431	39.6129		2314.16	89.9745		2314.16	40.8685		878.431	68.4192
		878.913	39.682		2316.09	90.0616		2316.09	40.8271		878.913	68.4214
		879.395	39.7398		2318.02	90.0806		2318.02	40.8292		879.395	68.4233
		879.877	39.7931		2319.95	90.0828		2319.95	40.8289		879.877	68.4251
		880.36	39.8489		2321.87	90.1375		2321.87	40.7296		880.36	68.4266
		880.842	39.9124		2323.8	90.2691		2323.8	40.7055		880.842	68.4279
		881.324	39.9855		2325.73	90.3544		2325.73	40.6831		881.324	68.4291
		881.806	40.0667		2327.66	90.2902		2327.66	40.6347		881.806	68.4303
		882.288	40.1524		2329.59	90.2179		2329.59	40.5295		882.288	68.4315
		882.77	40.2392		2331.52	90.1673		2331.52	40.4967		882.77	68.4326
		883.252	40.3244		2333.45	90.3082		2333.45	40.5775		883.252	68.4337
		883.734	40.4072		2335.37	90.3698		2335.37	40.521		883.734	68.4346
		884.216	40.4879		2337.3	90.324		2337.3	40.4007		884.216	68.4352
		884.699	40.567		2339.23	90.2652		2339.23	40.3386		884.699	68.4356
		885.181	40.6445		2341.16	90.3182		2341.16	40.3882		885.181	68.4357
		885.663	40.7201		2343.09	90.344		2343.09	40.3965		885.663	68.4357
		886.145	40.7939		2345.01	90.3129		2345.01	40.4835		886.145	68.4355
		886.627	40.8667		2346.94	90.2008		2346.94	40.8665		886.627	68.4353
		887.109	40.9402		2348.87	90.2211		2348.87	41.0859		887.109	68.4351
		887.591	41.0165		2350.8	90.3067		2350.8	40.792		887.591	68.4348
		888.073	41.0965		2352.73	90.2728		2352.73	40.4407		888.073	68.4346
		888.556	41.1793		2354.66	90.1521		2354.66	40.3001		888.556	68.4343
		889.038	41.262		2356.59	90.1367		2356.59	40.3133		889.038	68.4339
		889.52	41.3402		2358.51	90.1901		2358.51	40.1856		889.52	68.4335
		890.002	41.4096		2360.44	90.1417		2360.44	40.0446		890.002	68.4329
		890.484	41.4678		2362.37	90.0092		2362.37	40.1176		890.484	68.4324
		890.966	41.5142		2364.3	90.0894		2364.3	40.3386		890.966	68.4318
		891.448	41.5505		2366.23	90.0824		2366.23	40.4014		891.448	68.4314
		891.931	41.5787		2368.16	90.0255		2368.16	40.4276		891.931	68.4309
		892.413	41.6011		2370.09	89.9717		2370.09	40.5717		892.413	68.4304
		892.895	41.6187		2372.01	89.9081		2372.01	40.8086		892.895	68.4299
		893.377	41.6321		2373.94	89.8963		2373.94	41.0765		893.377	68.4292
		893.859	41.6421		2375.87	89.7869		2375.87	41.1771		893.859	68.4284
		894.341	41.6503		2377.8	89.5842		2377.8	41.2552		894.341	68.4274
		894.823	41.659		2379.73	89.563		2379.73	41.4245		894.823	68.4265
		895.305	41.6705		2381.66	89.5583		2381.66	41.6578		895.305	68.4256
		895.788	41.6861		2383.59	89.5515		2383.59	41.8439		895.788	68.4248
		896.27	41.705		2385.51	89.564		2385.51	41.9187		896.27	68.424
		896.752	41.7243		2387.44	89.5581		2387.44	41.9717		896.752	68.4232
		897.234	41.7407		2389.37	89.5298		2389.37	41.9674		897.234	68.4223
		897.716	41.7513		2391.3	89.4884		2391.3	41.9763		897.716	68.4213
		898.198	41.7557		2393.23	89.5057		2393.23	42.0121		898.198	68.4201
		898.68	41.7561		2395.16	89.4586		2395.16	41.9893		898.68	68.4188
		899.162	41.7564		2397.08	89.3706		2397.08	41.946		899.162	68.4176
		899.644	41.7602		2399.01	89.3454		2399.01	41.9846		899.644	68.4166
		900.127	41.7694		2400.94	89.3446		2400.94	41.9709		900.127	68.4158
		900.609	41.7833		2402.87	89.2756		2402.87	41.8436		900.609	68.415
		901.091	41.7991		2404.8	89.2439		2404.8	41.7769		901.091	68.4144
		901.573	41.8138		2406.73	89.2981		2406.73	41.8714		901.573	68.4136
		902.055	41.8259		2408.66	89.3809		2408.66	42.0259		902.055	68.4128
		902.537	41.8364		2410.58	89.3622		2410.58	41.9668		902.537	68.4118
		903.019	41.849		2412.51	89.294		2412.51	41.9379		903.019	68.4108
		903.501	41.8681		2414.44	89.2918		2414.44	41.9794		903.501	68.4099
		903.984	41.8976		2416.37	89.3448		2416.37	41.996		903.984	68.409
		904.466	41.9395		2418.3	89.3199		2418.3	41.9992		904.466	68.4082
		904.948	41.9936		2420.23	89.2419		2420.23	41.9774		904.948	68.4076
		905.43	42.0582		2422.15	89.2243		2422.15	41.9715		905.43	68.4069
		905.912	42.1312		2424.08	89.2545		2424.08	42.018		905.912	68.4061
		906.394	42.2115		2426.01	89.2909		2426.01	41.9857		906.394	68.4052
		906.876	42.2982		2427.94	89.2635		2427.94	41.9478		906.876	68.4043
		907.359	42.3909		2429.87	89.239		2429.87	41.9814		907.359	68.4034
		907.841	42.4882		2431.8	89.2948		2431.8	42.0625		907.841	68.4026
		908.323	42.5879		2433.72	89.2894		2433.72	42.0643		908.323	68.4022
		908.805	42.6875		2435.65	89.196		2435.65	41.9673		908.805	68.4019
		909.287	42.7849		2437.58	89.1416		2437.58	41.9032		909.287	68.4018
		909.769	42.8796		2439.51	89.1994		2439.51	41.9031		909.769	68.4017
		910.251	42.9729		2441.44	89.1777		2441.44	41.8788		910.251	68.4017
		910.733	43.0665		2443.37	89.1038		2443.37	41.9069		910.733	68.4015
		911.216	43.1623		2445.3	89.204		2445.3	42.0158		911.216	68.4013
		911.698	43.2602		2447.22	89.3527		2447.22	42.1168		911.698	68.4012
		912.18	43.358		2449.15	89.3303		2449.15	42.1704		912.18	68.4012
		912.662	43.4524		2451.08	89.2308		2451.08	42.0943		912.662	68.4013
		913.144	43.5397		2453.01	89.219		2453.01	42.0614		913.144	68.4015
		913.626	43.6179		2454.94	89.2625		2454.94	42.0952		913.626	68.4018
		914.108	43.687		2456.87	89.2185		2456.87	42.0277		914.108	68.402
		914.59	43.7488		2458.8	89.0698		2458.8	41.917		914.59	68.4021
		915.072	43.806		2460.72	89.0704		2460.72	41.9656		915.072	68.4022
		915.555	43.8605		2462.65	89.1141		2462.65	42.0721		915.555	68.4023
		916.037	43.9129		2464.58	89.124		2464.58	42.0661		916.037	68.4024
		916.519	43.9622		2466.51	89.2328		2466.51	42.0489		916.519	68.4026
		917.001	44.0068		2468.44	89.2128		2468.44	41.9661		917.001	68.403
		917.483	44.0459		2470.37	89.1314		2470.37	41.9873		917.483	68.4036
		917.965	44.08		2472.29	89.0367		2472.29	42.0224		917.965	68.4044
		918.447	44.1113		2474.22	88.9638		2474.22	41.9909		918.447	68.4052
		918.929	44.1429		2476.15	89.0315		2476.15	42.0014		918.929	68.406
		919.412	44.1776		2478.08	89.158		2478.08	42.0276		919.412	68.4069
		919.894	44.217		2480.01	89.1261		2480.01	41.9955		919.894	68.4078
		920.376	44.2609		2481.94	89.0693		2481.94	41.9908		920.376	68.4088
		920.858	44.308		2483.86	89.0817		2483.86	41.9789		920.858	68.4099
		921.34	44.3558		2485.79	89.1004		2485.79	42.0406		921.34	68.411
		921.822	44.4021		2487.72	89.1145		2487.72	42.1478		921.822	68.4122
		922.304	44.4448		2489.65	89.1556		2489.65	42.1341		922.304	68.4134
		922.786	44.4824		2491.58	89.1387		2491.58	42.0461		922.786	68.4147
		923.269	44.514		2493.51	89.0854		2493.51	42.0452		923.269	68.4159
		923.751	44.5393		2495.44	89.0451		2495.44	42.1202		923.751	68.4169
		924.233	44.5592		2497.36	89.0349		2497.36	42.0803		924.233	68.4179
		924.715	44.5754		2499.29	89.0145		2499.29	42.0381		924.715	68.4188
		925.197	44.5911		2501.22	88.9298		2501.22	42.0695		925.197	68.4196
		925.679	44.6098		2503.15	88.907		2503.15	42.0837		925.679	68.4204
		926.161	44.6345		2505.08	88.929		2505.08	42.1233		926.161	68.4213
		926.643	44.6666		2507.01	88.9311		2507.01	42.0892		926.643	68.4222
		927.125	44.7052		2508.93	88.9266		2508.93	41.9759		927.125	68.423
		927.608	44.7473		2510.86	88.9004		2510.86	41.8987		927.608	68.4238
		928.09	44.7893		2512.79	88.9327		2512.79	41.947		928.09	68.4245
		928.572	44.8278		2514.72	88.9904		2514.72	42.0675		928.572	68.425
		929.054	44.8614		2516.65	89.0065		2516.65	42.0936		929.054	68.4255
		929.536	44.8908		2518.58	89.001		2518.58	42.0906		929.536	68.426
		930.018	44.9187		2520.51	88.9727		2520.51	42.1801		930.018	68.4266
		930.5	44.9478		2522.43	88.8664		2522.43	42.1926		930.5	68.4273
		930.983	44.9803		2524.36	88.8003		2524.36	42.1641		930.983	68.4281
		931.465	45.016		2526.29	88.879		2526.29	42.1729		931.465	68.429
		931.947	45.0534		2528.22	88.8694		2528.22	42.0585		931.947	68.4297
		932.429	45.0895		2530.15	88.7497		2530.15	42.0502		932.429	68.4303
		932.911	45.1217		2532.08	88.7125		2532.08	42.1179		932.911	68.4307
		933.393	45.1482		2534.01	88.7161		2534.01	42.0907		933.393	68.431
		933.875	45.1685		2535.93	88.7258		2535.93	42.0665		933.875	68.4312
		934.357	45.1834		2537.86	88.7294		2537.86	42.0842		934.357	68.4313
		934.84	45.194		2539.79	88.7601		2539.79	42.1007		934.84	68.4314
		935.322	45.2018		2541.72	88.7029		2541.72	42.0573		935.322	68.4315
		935.804	45.2077		2543.65	88.7147		2543.65	42.0608		935.804	68.4316
		936.286	45.2128		2545.58	88.7422		2545.58	42.0277		936.286	68.4315
		936.768	45.2182		2547.5	88.6943		2547.5	42.0063		936.768	68.4312
		937.25	45.2253		2549.43	88.7182		2549.43	42.1238		937.25	68.4307
		937.732	45.2353		2551.36	88.7208		2551.36	42.2035		937.732	68.4302
		938.214	45.2492		2553.29	88.7351		2553.29	42.2613		938.214	68.4295
		938.697	45.2671		2555.22	88.6625		2555.22	42.1764		938.697	68.4288
		939.179	45.2887		2557.15	88.6129		2557.15	42.0962		939.179	68.428
		939.661	45.3129		2559.07	88.5825		2559.07	42.1704		939.661	68.4271
		940.143	45.3386		2561	88.5716		2561	42.2244		940.143	68.4259
		940.625	45.365		2562.93	88.6236		2562.93	42.2231		940.625	68.4244
		941.107	45.3916		2564.86	88.6766		2564.86	42.2553		941.107	68.4225
		941.589	45.4179		2566.79	88.5854		2566.79	42.2283		941.589	68.4203
		942.071	45.4426		2568.72	88.5606		2568.72	42.1581		942.071	68.4178
		942.554	45.4643		2570.65	88.5183		2570.65	42.0884		942.554	68.4151
		943.036	45.4812		2572.57	88.4879		2572.57	42.0951		943.036	68.4123
		943.518	45.4921		2574.5	88.5022		2574.5	42.1945		943.518	68.4093
		944	45.4972		2576.43	88.5349		2576.43	42.2701		944	68.4061
		944.482	45.4981		2578.36	88.6266		2578.36	42.3429		944.482	68.4028
		944.964	45.4979		2580.29	88.6232		2580.29	42.3248		944.964	68.3992
		945.446	45.4997		2582.22	88.5314		2582.22	42.358		945.446	68.3953
		945.928	45.5056		2584.14	88.4759		2584.14	42.4173		945.928	68.3914
		946.411	45.516		2586.07	88.4047		2586.07	42.3469		946.411	68.3874
		946.893	45.5292		2588	88.4248		2588	42.2991		946.893	68.3835
		947.375	45.5427		2589.93	88.4228		2589.93	42.2185		947.375	68.3798
		947.857	45.554		2591.86	88.3788		2591.86	42.1907		947.857	68.3762
		948.339	45.5618		2593.79	88.3383		2593.79	42.1866		948.339	68.3728
		948.821	45.5665		2595.72	88.3314		2595.72	42.1811		948.821	68.3696
		949.303	45.5699		2597.64	88.283		2597.64	42.1768		949.303	68.3666
		949.785	45.5739		2599.57	88.2502		2599.57	42.1441		949.785	68.3638
		950.268	45.5795		2601.5	88.2918		2601.5	42.2455		950.268	68.3613
		950.75	45.5865		2603.43	88.3945		2603.43	42.3398		950.75	68.359
		951.232	45.5937		2605.36	88.4607		2605.36	42.3341		951.232	68.3572
		951.714	45.5998		2607.29	88.3292		2607.29	42.3124		951.714	68.3557
		952.196	45.6045		2609.22	88.3204		2609.22	42.3632		952.196	68.3546
		952.678	45.6088		2611.14	88.361		2611.14	42.3347		952.678	68.3538
		953.16	45.6149		2613.07	88.3152		2613.07	42.3672		953.16	68.3534
		953.643	45.6253		2615	88.28		2615	42.4035		953.643	68.3535
		954.125	45.6416		2616.93	88.2592		2616.93	42.4027		954.125	68.3539
		954.607	45.6639		2618.86	88.2951		2618.86	42.426		954.607	68.3547
		955.089	45.6906		2620.79	88.3502		2620.79	42.3962		955.089	68.3559
		955.571	45.7191		2622.72	88.2829		2622.72	42.3884		955.571	68.3576
		956.053	45.7466		2624.64	88.2896		2624.64	42.3851		956.053	68.3597
		956.535	45.7709		2626.57	88.2985		2626.57	42.4007		956.535	68.3621
		957.017	45.7908		2628.5	88.2526		2628.5	42.3821		957.017	68.3649
		957.5	45.8059		2630.43	88.2553		2630.43	42.3912		957.5	68.3679
		957.982	45.8164		2632.36	88.3089		2632.36	42.4666		957.982	68.3711
		958.464	45.8228		2634.28	88.3382		2634.28	42.5398		958.464	68.3745
		958.946	45.8254		2636.21	88.2672		2636.21	42.4449		958.946	68.3781
		959.428	45.8253		2638.14	88.2708		2638.14	42.3792		959.428	68.3818
		959.91	45.8234		2640.07	88.3555		2640.07	42.4298		959.91	68.3856
		960.392	45.8214		2642	88.4013		2642	42.5102		960.392	68.3894
		960.874	45.8208		2643.93	88.3507		2643.93	42.5463		960.874	68.3934
		961.356	45.8227		2645.86	88.2362		2645.86	42.5508		961.356	68.3972
		961.839	45.8274		2647.78	88.2204		2647.78	42.5661		961.839	68.401
		962.321	45.8349		2649.71	88.2079		2649.71	42.4929		962.321	68.4046
		962.803	45.8444		2651.64	88.2681		2651.64	42.4722		962.803	68.4079
		963.285	45.8559		2653.57	88.332		2653.57	42.5125		963.285	68.4109
		963.767	45.8696		2655.5	88.2371		2655.5	42.482		963.767	68.4134
		964.249	45.8865		2657.43	88.2838		2657.43	42.5551		964.249	68.4157
		964.731	45.9071		2659.36	88.282		2659.36	42.5401		964.731	68.4177
		965.213	45.9315		2661.28	88.2227		2661.28	42.5159		965.213	68.4194
		965.696	45.9581		2663.21	88.207		2663.21	42.51		965.696	68.421
		966.178	45.9841		2665.14	88.1007		2665.14	42.5001		966.178	68.4223
		966.66	46.0067		2667.07	88.0613		2667.07	42.4788		966.66	68.4234
		967.142	46.0238		2669	88.0807		2669	42.4527		967.142	68.4242
		967.624	46.0351		2670.93	88.0597		2670.93	42.4754		967.624	68.4248
		968.106	46.0424		2672.86	87.9633		2672.86	42.4435		968.106	68.4251
		968.588	46.0488		2674.78	87.9469		2674.78	42.4161		968.588	68.4252
		969.07	46.0574		2676.71	88.0052		2676.71	42.4704		969.07	68.4252
		969.553	46.0702		2678.64	87.9893		2678.64	42.4807		969.553	68.4252
		970.035	46.0872		2680.57	87.9506		2680.57	42.4157		970.035	68.4251
		970.517	46.1064		2682.5	87.9256		2682.5	42.3326		970.517	68.425
		970.999	46.125		2684.43	87.8806		2684.43	42.281		970.999	68.4248
		971.481	46.1404		2686.35	87.8744		2686.35	42.2683		971.481	68.4244
		971.963	46.1514		2688.28	87.847		2688.28	42.308		971.963	68.4239
		972.445	46.1585		2690.21	87.8382		2690.21	42.2926		972.445	68.4232
		972.927	46.1634		2692.14	87.7851		2692.14	42.2284		972.927	68.4224
		973.409	46.1685		2694.07	87.671		2694.07	42.1871		973.409	68.4215
		973.892	46.1756		2696	87.6275		2696	42.1987		973.892	68.4205
		974.374	46.1861		2697.93	87.6188		2697.93	42.2413		974.374	68.4194
		974.856	46.2		2699.85	87.6483		2699.85	42.2841		974.856	68.4181
		975.338	46.217		2701.78	87.6606		2701.78	42.2604		975.338	68.4167
		975.82	46.2364		2703.71	87.6046		2703.71	42.1869		975.82	68.4151
		976.302	46.2576		2705.64	87.5295		2705.64	42.0911		976.302	68.4134
		976.784	46.2799		2707.57	87.52		2707.57	42.1205		976.784	68.4115
		977.266	46.3025		2709.5	87.4565		2709.5	42.1698		977.266	68.4095
		977.749	46.3245		2711.42	87.409		2711.42	42.1203		977.749	68.4073
		978.231	46.345		2713.35	87.3882		2713.35	42.0784		978.231	68.4049
		978.713	46.3634		2715.28	87.3975		2715.28	42.0586		978.713	68.4023
		979.195	46.3797		2717.21	87.3719		2717.21	42.0532		979.195	68.3993
		979.677	46.3943		2719.14	87.3419		2719.14	42.0546		979.677	68.396
		980.159	46.4079		2721.07	87.3551		2721.07	42.0348		980.159	68.3923
		980.641	46.4213		2722.99	87.3663		2722.99	41.994		980.641	68.3883
		981.124	46.4348		2724.92	87.366		2724.92	41.9465		981.124	68.3842
		981.606	46.4486		2726.85	87.3024		2726.85	41.9228		981.606	68.3797
		982.088	46.463		2728.78	87.2109		2728.78	41.9508		982.088	68.3751
		982.57	46.4786		2730.71	87.1397		2730.71	41.879		982.57	68.3703
		983.052	46.4969		2732.64	87.1184		2732.64	41.8104		983.052	68.3652
		983.534	46.5197		2734.57	87.1293		2734.57	41.8173		983.534	68.3597
		984.016	46.5485		2736.49	87.1486		2736.49	41.7924		984.016	68.3539
		984.498	46.5841		2738.42	87.1127		2738.42	41.7641		984.498	68.3478
		984.981	46.6256		2740.35	87.0363		2740.35	41.6876		984.981	68.3413
		985.463	46.6704		2742.28	87.0224		2742.28	41.6658		985.463	68.3344
		985.945	46.7156		2744.21	86.9875		2744.21	41.6711		985.945	68.3273
		986.427	46.7579		2746.14	86.9298		2746.14	41.6686		986.427	68.3198
		986.909	46.7955		2748.07	86.9284		2748.07	41.6947		986.909	68.312
		987.391	46.8282		2749.99	86.9697		2749.99	41.6866		987.391	68.3039
		987.873	46.8569		2751.92	86.948		2751.92	41.6181		987.873	68.2956
		988.355	46.8834		2753.85	86.9114		2753.85	41.5663		988.355	68.2871
		988.837	46.9095		2755.78	86.8399		2755.78	41.4737		988.837	68.2784
		989.32	46.9361		2757.71	86.8465		2757.71	41.4925		989.32	68.2696
		989.802	46.9636		2759.64	86.8955		2759.64	41.4957		989.802	68.2607
		990.284	46.9915		2761.56	86.8432		2761.56	41.387		990.284	68.2516
		990.766	47.0196		2763.49	86.7924		2763.49	41.3685		990.766	68.2424
		991.248	47.0476		2765.42	86.7671		2765.42	41.3505		991.248	68.233
		991.73	47.0755		2767.35	86.6772		2767.35	41.2623		991.73	68.2235
		992.212	47.1032		2769.28	86.5664		2769.28	41.2036		992.212	68.2138
		992.694	47.13		2771.21	86.5814		2771.21	41.213		992.694	68.2041
		993.177	47.1552		2773.14	86.6666		2773.14	41.2474		993.177	68.1944
		993.659	47.1775		2775.06	86.6357		2775.06	41.2162		993.659	68.1845
		994.141	47.1964		2776.99	86.5149		2776.99	41.1678		994.141	68.1745
		994.623	47.2118		2778.92	86.4476		2778.92	41.1431		994.623	68.1643
		995.105	47.2243		2780.85	86.48		2780.85	41.166		995.105	68.1539
		995.587	47.2352		2782.78	86.527		2782.78	41.1847		995.587	68.1433
		996.069	47.2453		2784.71	86.5291		2784.71	41.1623		996.069	68.1326
		996.552	47.2551		2786.63	86.4449		2786.63	41.081		996.552	68.1216
		997.034	47.2641		2788.56	86.4044		2788.56	41.0603		997.034	68.1105
		997.516	47.2712		2790.49	86.3722		2790.49	41.045		997.516	68.0993
		997.998	47.2754		2792.42	86.3671		2792.42	41.0429		997.998	68.0879
		998.48	47.2763		2794.35	86.3701		2794.35	40.9686		998.48	68.0764
		998.962	47.2745		2796.28	86.3631		2796.28	40.8797		998.962	68.0647
		999.444	47.2713		2798.2	86.3634		2798.2	40.8705		999.444	68.0529
		999.926	47.2684		2800.13	86.3438		2800.13	40.8897		999.926	68.0408
		1000.41	47.2672		2802.06	86.3475		2802.06	40.8146		1000.41	68.0286
		1000.89	47.2685		2803.99	86.3518		2803.99	40.7468		1000.89	68.0162
		1001.37	47.2721		2805.92	86.3329		2805.92	40.7029		1001.37	68.0037
		1001.86	47.2772		2807.85	86.2512		2807.85	40.6967		1001.86	67.991
		1002.34	47.2825		2809.78	86.1671		2809.78	40.6688		1002.34	67.9782
		1002.82	47.2865		2811.7	86.1861		2811.7	40.6282		1002.82	67.9653
		1003.3	47.2882		2813.63	86.2553		2813.63	40.6287		1003.3	67.9523
		1003.78	47.2865		2815.56	86.3137		2815.56	40.6057		1003.78	67.9393
		1004.27	47.281		2817.49	86.2651		2817.49	40.6044		1004.27	67.9262
		1004.75	47.2721		2819.42	86.1184		2819.42	40.571		1004.75	67.9131
		1005.23	47.2608		2821.35	86.077		2821.35	40.5251		1005.23	67.9
		1005.71	47.2489		2823.28	86.1091		2823.28	40.4681		1005.71	67.8869
		1006.19	47.239		2825.2	86.1179		2825.2	40.4165		1006.19	67.8737
		1006.68	47.2335		2827.13	86.0966		2827.13	40.3426		1006.68	67.8605
		1007.16	47.2347		2829.06	86.0309		2829.06	40.2468		1007.16	67.8473
		1007.64	47.2433		2830.99	86.0357		2830.99	40.2409		1007.64	67.8341
		1008.12	47.2587		2832.92	86.0019		2832.92	40.1539		1008.12	67.821
		1008.61	47.279		2834.85	85.9015		2834.85	40.0921		1008.61	67.8079
		1009.09	47.3018		2836.77	85.7715		2836.77	40.0322		1009.09	67.7948
		1009.57	47.3244		2838.7	85.6932		2838.7	39.9851		1009.57	67.7817
		1010.05	47.345		2840.63	85.7572		2840.63	40.0318		1010.05	67.7687
		1010.53	47.3626		2842.56	85.7469		2842.56	39.9824		1010.53	67.7558
		1011.01	47.3769		2844.49	85.6377		2844.49	39.9442		1011.01	67.7431
		1011.5	47.3879		2846.42	85.4775		2846.42	39.9128		1011.5	67.7304
		1011.98	47.3956		2848.34	85.3661		2848.34	39.8415		1011.98	67.7178
		1012.46	47.4004		2850.27	85.4205		2850.27	39.7913		1012.46	67.7053
		1012.94	47.4032		2852.2	85.4923		2852.2	39.7276		1012.94	67.6929
		1013.43	47.4051		2854.13	85.5037		2854.13	39.6429		1013.43	67.6804
		1013.91	47.4078		2856.06	85.4689		2856.06	39.5748		1013.91	67.668
		1014.39	47.4131		2857.99	85.3871		2857.99	39.5114		1014.39	67.6555
		1014.87	47.4217		2859.92	85.3051		2859.92	39.5666		1014.87	67.643
		1015.35	47.4331		2861.84	85.3		2861.84	39.5436		1015.35	67.6306
		1015.84	47.445		2863.77	85.3066		2863.77	39.451		1015.84	67.6183
		1016.32	47.4547		2865.7	85.2781		2865.7	39.3788		1016.32	67.6059
		1016.8	47.4591		2867.63	85.1708		2867.63	39.2468		1016.8	67.5935
		1017.28	47.457		2869.56	85.0742		2869.56	39.1922		1017.28	67.581
		1017.76	47.4489		2871.49	85.0316		2871.49	39.1185		1017.76	67.5683
		1018.25	47.4373		2873.41	85.0139		2873.41	39.0641		1018.25	67.5554
		1018.73	47.4258		2875.34	84.9199		2875.34	39.0163		1018.73	67.5424
		1019.21	47.4178		2877.27	84.9226		2877.27	39.0247		1019.21	67.5293
		1019.69	47.4151		2879.2	84.9725		2879.2	38.9793		1019.69	67.5161
		1020.18	47.4176		2881.13	84.9576		2881.13	38.9544		1020.18	67.5027
		1020.66	47.4237		2883.06	84.9884		2883.06	38.9219		1020.66	67.4892
		1021.14	47.4314		2884.99	84.9789		2884.99	38.7932		1021.14	67.4753
		1021.62	47.4386		2886.91	85.0001		2886.91	38.7247		1021.62	67.4612
		1022.1	47.4445		2888.84	85.0827		2888.84	38.7716		1022.1	67.4466
		1022.59	47.4492		2890.77	85.1144		2890.77	38.7016		1022.59	67.4317
		1023.07	47.4532		2892.7	85.0956		2892.7	38.5455		1023.07	67.4163
		1023.55	47.4565		2894.63	85.1451		2894.63	38.5428		1023.55	67.4006
		1024.03	47.4584		2896.56	85.1713		2896.56	38.4581		1024.03	67.3843
		1024.52	47.4575		2898.49	85.1995		2898.49	38.2847		1024.52	67.3676
		1025	47.4521		2900.41	85.28		2900.41	38.1994		1025	67.3501
		1025.48	47.4414		2902.34	85.2893		2902.34	38.2288		1025.48	67.3319
		1025.96	47.4256		2904.27	85.162		2904.27	38.2706		1025.96	67.3127
		1026.44	47.4064		2906.2	85.0475		2906.2	38.1432		1026.44	67.2923
		1026.92	47.3862		2908.13	84.9725		2908.13	37.99		1026.92	67.2708
		1027.41	47.3678		2910.06	84.8651		2910.06	37.9714		1027.41	67.2481
		1027.89	47.3536		2911.99	84.7834		2911.99	37.9926		1027.89	67.2241
		1028.37	47.3451		2913.91	84.734		2913.91	37.8503		1028.37	67.1987
		1028.85	47.3427		2915.84	84.6604		2915.84	37.6774		1028.85	67.1718
		1029.34	47.3457		2917.77	84.5397		2917.77	37.5834		1029.34	67.1433
		1029.82	47.3527		2919.7	84.5574		2919.7	37.5765		1029.82	67.1132
		1030.3	47.3616		2921.63	84.5381		2921.63	37.4941		1030.3	67.0812
		1030.78	47.37		2923.55	84.6279		2923.55	37.332		1030.78	67.0473
		1031.26	47.3759		2925.48	84.8021		2925.48	37.2309		1031.26	67.0115
		1031.75	47.3775		2927.41	84.778		2927.41	37.2103		1031.75	66.9739
		1032.23	47.3745		2929.34	84.6015		2929.34	37.0916		1032.23	66.9344
		1032.71	47.368		2931.27	84.6074		2931.27	36.996		1032.71	66.8931
		1033.19	47.3601		2933.2	84.6438		2933.2	36.8636		1033.19	66.8502
		1033.67	47.3534		2935.13	84.5518		2935.13	36.7322		1033.67	66.8057
		1034.16	47.3497		2937.05	84.5466		2937.05	36.6862		1034.16	66.7598
		1034.64	47.3495		2938.98	84.5159		2938.98	36.5436		1034.64	66.7126
		1035.12	47.3514		2940.91	84.4462		2940.91	36.4395		1035.12	66.6644
		1035.6	47.3526		2942.84	84.4654		2942.84	36.3618		1035.6	66.6154
		1036.09	47.3501		2944.77	84.4923		2944.77	36.3025		1036.09	66.5659
		1036.57	47.3417		2946.7	84.4721		2946.7	36.2257		1036.57	66.5161
		1037.05	47.3275		2948.62	84.4413		2948.62	36.1221		1037.05	66.4666
		1037.53	47.3094		2950.55	84.3974		2950.55	35.9472		1037.53	66.4175
		1038.01	47.2907		2952.48	84.4776		2952.48	35.8274		1038.01	66.3691
		1038.5	47.2747		2954.41	84.565		2954.41	35.7634		1038.5	66.3217
		1038.98	47.2634		2956.34	84.5314		2956.34	35.6096		1038.98	66.2756
		1039.46	47.2572		2958.27	84.4316		2958.27	35.4183		1039.46	66.231
		1039.94	47.2542		2960.2	84.5341		2960.2	35.3506		1039.94	66.1883
		1040.42	47.252		2962.12	84.6246		2962.12	35.3753		1040.42	66.1476
		1040.91	47.2478		2964.05	84.5995		2964.05	35.2545		1040.91	66.1093
		1041.39	47.2401		2965.98	84.5217		2965.98	35.0392		1041.39	66.0736
		1041.87	47.2284		2967.91	84.5191		2967.91	34.8847		1041.87	66.0408
		1042.35	47.213		2969.84	84.5104		2969.84	34.7257		1042.35	66.0109
		1042.84	47.1948		2971.77	84.478		2971.77	34.5494		1042.84	65.9842
		1043.32	47.1743		2973.7	84.5184		2973.7	34.4701		1043.32	65.9607
		1043.8	47.1518		2975.62	84.4733		2975.62	34.3421		1043.8	65.9405
		1044.28	47.1279		2977.55	84.4027		2977.55	34.1296		1044.28	65.9238
		1044.76	47.1034		2979.48	84.3644		2979.48	33.9365		1044.76	65.9107
		1045.25	47.0798		2981.41	84.4538		2981.41	33.824		1045.25	65.9014
		1045.73	47.0591		2983.34	84.5067		2983.34	33.7032		1045.73	65.8958
		1046.21	47.0432		2985.27	84.4627		2985.27	33.5365		1046.21	65.8941
		1046.69	47.0332		2987.2	84.3543		2987.2	33.3391		1046.69	65.8962
		1047.17	47.0294		2989.12	84.2809		2989.12	33.2144		1047.17	65.9019
		1047.66	47.0304		2991.05	84.2851		2991.05	33.1815		1047.66	65.9111
		1048.14	47.0348		2992.98	84.2358		2992.98	33.0051		1048.14	65.9236
		1048.62	47.0407		2994.91	84.234		2994.91	32.7696		1048.62	65.9393
		1049.1	47.0471		2996.84	84.305		2996.84	32.5904		1049.1	65.9581
		1049.59	47.0535		2998.77	84.3067		2998.77	32.4647		1049.59	65.9798
		1050.07	47.0603		3000.69	84.2722		3000.69	32.3236		1050.07	66.0043
		1050.55	47.0678		3002.62	84.2706		3002.62	32.211		1050.55	66.0312
		1051.03	47.0763		3004.55	84.1741		3004.55	31.9193		1051.03	66.0604
		1051.51	47.0857		3006.48	84.1505		3006.48	31.6231		1051.51	66.0916
		1052	47.0956		3008.41	84.2049		3008.41	31.4521		1052	66.1244
		1052.48	47.1054		3010.34	84.172		3010.34	31.2801		1052.48	66.1586
		1052.96	47.1145		3012.26	84.034		3012.26	31.0696		1052.96	66.194
		1053.44	47.1221		3014.19	83.957		3014.19	30.8996		1053.44	66.2303
		1053.92	47.1275		3016.12	83.98		3016.12	30.7693		1053.92	66.2674
		1054.41	47.13		3018.05	83.935		3018.05	30.5733		1054.41	66.3053
		1054.89	47.1285		3019.98	83.8307		3019.98	30.3659		1054.89	66.3436
		1055.37	47.1228		3021.91	83.7015		3021.91	30.1609		1055.37	66.3822
		1055.85	47.1126		3023.84	83.6752		3023.84	29.9074		1055.85	66.4209
		1056.34	47.0987		3025.76	83.6527		3025.76	29.6799		1056.34	66.4596
		1056.82	47.0821		3027.69	83.6012		3027.69	29.4741		1056.82	66.4981
		1057.3	47.064		3029.62	83.6448		3029.62	29.24		1057.3	66.5363
		1057.78	47.0455		3031.55	83.646		3031.55	29.017		1057.78	66.5744
		1058.26	47.027		3033.48	83.4922		3033.48	28.7382		1058.26	66.6122
		1058.75	47.0084		3035.41	83.4896		3035.41	28.5314		1058.75	66.6497
		1059.23	46.9894		3037.34	83.5555		3037.34	28.3733		1059.23	66.687
		1059.71	46.9699		3039.26	83.5234		3039.26	28.1919		1059.71	66.7238
		1060.19	46.9496		3041.19	83.4385		3041.19	27.9879		1060.19	66.7602
		1060.67	46.9291		3043.12	83.3589		3043.12	27.747		1060.67	66.7959
		1061.16	46.9085		3045.05	83.335		3045.05	27.575		1061.16	66.831
		1061.64	46.888		3046.98	83.4056		3046.98	27.4604		1061.64	66.8653
		1062.12	46.8671		3048.91	83.3603		3048.91	27.1996		1062.12	66.8989
		1062.6	46.8452		3050.83	83.2471		3050.83	26.9312		1062.6	66.9318
		1063.09	46.8218		3052.76	83.1643		3052.76	26.6043		1063.09	66.9639
		1063.57	46.7966		3054.69	83.1009		3054.69	26.3412		1063.57	66.9951
		1064.05	46.77		3056.62	83.0263		3056.62	26.1207		1064.05	67.0254
		1064.53	46.7424		3058.55	82.9165		3058.55	25.8977		1064.53	67.0546
		1065.01	46.714		3060.48	82.9357		3060.48	25.7613		1065.01	67.0827
		1065.49	46.6846		3062.41	82.9628		3062.41	25.5053		1065.49	67.1095
		1065.98	46.6532		3064.33	82.856		3064.33	25.2145		1065.98	67.1351
		1066.46	46.6184		3066.26	82.7592		3066.26	24.9783		1066.46	67.1595
		1066.94	46.5795		3068.19	82.8144		3068.19	24.7373		1066.94	67.1828
		1067.42	46.5366		3070.12	82.8848		3070.12	24.5382		1067.42	67.2049
		1067.91	46.4913		3072.05	82.7607		3072.05	24.1919		1067.91	67.2259
		1068.39	46.4461		3073.98	82.5823		3073.98	23.8282		1068.39	67.2457
		1068.87	46.4036		3075.9	82.608		3075.9	23.6904		1068.87	67.2644
		1069.35	46.3655		3077.83	82.6279		3077.83	23.4878		1069.35	67.2819
		1069.83	46.3324		3079.76	82.523		3079.76	23.161		1069.83	67.2983
		1070.32	46.3032		3081.69	82.4896		3081.69	22.9778		1070.32	67.3136
		1070.8	46.2765		3083.62	82.5111		3083.62	22.8		1070.8	67.328
		1071.28	46.2512		3085.55	82.3936		3085.55	22.4361		1071.28	67.3416
		1071.76	46.2274		3087.47	82.3612		3087.47	22.1561		1071.76	67.3543
		1072.24	46.2063		3089.4	82.4116		3089.4	21.9695		1072.24	67.3664
		1072.73	46.1896		3091.33	82.3674		3091.33	21.6972		1072.73	67.3777
		1073.21	46.179		3093.26	82.2679		3093.26	21.4165		1073.21	67.3883
		1073.69	46.175		3095.19	82.2399		3095.19	21.2462		1073.69	67.3981
		1074.17	46.1768		3097.12	82.1396		3097.12	20.9967		1074.17	67.4071
		1074.66	46.1828		3099.05	82.0473		3099.05	20.6653		1074.66	67.4155
		1075.14	46.1915		3100.97	82.1853		3100.97	20.4746		1075.14	67.4231
		1075.62	46.2024		3102.9	82.2521		3102.9	20.2401		1075.62	67.4302
		1076.1	46.2161		3104.83	82.1061		3104.83	19.9153		1076.1	67.4369
		1076.58	46.2339		3106.76	82.0399		3106.76	19.6631		1076.58	67.4431
		1077.07	46.2574		3108.69	81.9898		3108.69	19.3632		1077.07	67.449
		1077.55	46.2875		3110.62	81.8603		3110.62	19.0209		1077.55	67.4546
		1078.03	46.3239		3112.55	81.8142		3112.55	18.715		1078.03	67.4599
		1078.51	46.3656		3114.47	81.9676		3114.47	18.4084		1078.51	67.4648
		1078.99	46.4112		3116.4	82.029		3116.4	18.124		1078.99	67.4695
		1079.48	46.4595		3118.33	81.8707		3118.33	17.7959		1079.48	67.4739
		1079.96	46.5094		3120.26	81.6887		3120.26	17.5361		1079.96	67.4782
		1080.44	46.56		3122.19	81.6986		3122.19	17.3713		1080.44	67.4825
		1080.92	46.6097		3124.12	81.7019		3124.12	17.0955		1080.92	67.4867
		1081.41	46.6566		3126.04	81.5403		3126.04	16.8176		1081.41	67.4909
		1081.89	46.6983		3127.97	81.4731		3127.97	16.6136		1081.89	67.4951
		1082.37	46.7325		3129.9	81.6008		3129.9	16.3749		1082.37	67.4992
		1082.85	46.758		3131.83	81.699		3131.83	16.1378		1082.85	67.5031
		1083.33	46.7751		3133.76	81.5731		3133.76	15.7978		1083.33	67.507
		1083.82	46.7853		3135.69	81.4903		3135.69	15.5148		1083.82	67.5107
		1084.3	46.7906		3137.61	81.4232		3137.61	15.2304		1084.3	67.5144
		1084.78	46.7931		3139.54	81.4351		3139.54	14.8957		1084.78	67.5182
		1085.26	46.7939		3141.47	81.4748		3141.47	14.6454		1085.26	67.522
		1085.74	46.7936		3143.4	81.4738		3143.4	14.4265		1085.74	67.5257
		1086.23	46.7922		3145.33	81.2865		3145.33	14.1018		1086.23	67.5294
		1086.71	46.7899		3147.26	81.144		3147.26	13.7902		1086.71	67.5329
		1087.19	46.7877		3149.19	81.2183		3149.19	13.5543		1087.19	67.536
		1087.67	46.787		3151.11	81.3197		3151.11	13.3142		1087.67	67.5388
		1088.15	46.7893		3153.04	81.2119		3153.04	13.082		1088.15	67.5413
		1088.64	46.7954		3154.97	81.0644		3154.97	12.8356		1088.64	67.5436
		1089.12	46.8053		3156.9	81.0286		3156.9	12.5898		1089.12	67.5456
		1089.6	46.8179		3158.83	81.0603		3158.83	12.2841		1089.6	67.5473
		1090.08	46.8318		3160.76	81.0789		3160.76	11.987		1090.08	67.5488
		1090.57	46.8458		3162.68	80.9594		3162.68	11.7137		1090.57	67.5499
		1091.05	46.8597		3164.61	80.8511		3164.61	11.5065		1091.05	67.5507
		1091.53	46.8735		3166.54	80.999		3166.54	11.3825		1091.53	67.551
		1092.01	46.8872		3168.47	81.0499		3168.47	11.29		1092.01	67.551
		1092.49	46.9001		3170.4	80.8411		3170.4	11.0188		1092.49	67.5507
		1092.98	46.9103		3172.33	80.7304		3172.33	10.689		1092.98	67.5502
		1093.46	46.9152		3174.26	80.676		3174.26	10.401		1093.46	67.5496
		1093.94	46.9122		3176.18	80.6815		3176.18	10.175		1093.94	67.5489
		1094.42	46.8998		3178.11	80.7131		3178.11	9.99126		1094.42	67.5481
		1094.9	46.8785		3180.04	80.603		3180.04	9.8567		1094.9	67.5471
		1095.39	46.8503		3181.97	80.5536		3181.97	9.72277		1095.39	67.5458
		1095.87	46.8179		3183.9	80.6436		3183.9	9.57944		1095.87	67.5443
		1096.35	46.7841		3185.83	80.6342		3185.83	9.36699		1096.35	67.5426
		1096.83	46.7507		3187.76	80.5523		3187.76	9.16199		1096.83	67.5407
		1097.32	46.7181		3189.68	80.5944		3189.68	8.90246		1097.32	67.5387
		1097.8	46.6861		3191.61	80.6369		3191.61	8.63261		1097.8	67.5367
		1098.28	46.6549		3193.54	80.5819		3193.54	8.55752		1098.28	67.5346
		1098.76	46.6253		3195.47	80.5103		3195.47	8.57668		1098.76	67.5326
		1099.24	46.5989		3197.4	80.4523		3197.4	8.41642		1099.24	67.5305
		1099.73	46.578		3199.33	80.4433		3199.33	8.23615		1099.73	67.5283
		1100.21	46.5639		3201.26	80.5492		3201.26	8.20484		1100.21	67.5262
		1100.69	46.5569		3203.18	80.4363		3203.18	8.03117		1100.69	67.5241
		1101.17	46.5557		3205.11	80.2988		3205.11	7.80444		1101.17	67.5222
		1101.65	46.5585		3207.04	80.3886		3207.04	7.6981		1101.65	67.5204
		1102.14	46.5635		3208.97	80.4042		3208.97	7.58414		1102.14	67.519
		1102.62	46.5699		3210.9	80.408		3210.9	7.417		1102.62	67.5178
		1103.1	46.5779		3212.82	80.4276		3212.82	7.38277		1103.1	67.5168
		1103.58	46.588		3214.75	80.377		3214.75	7.38373		1103.58	67.516
		1104.07	46.6004		3216.68	80.3318		3216.68	7.32619		1104.07	67.5153
		1104.55	46.6138		3218.61	80.361		3218.61	7.30845		1104.55	67.5147
		1105.03	46.6258		3220.54	80.4343		3220.54	7.18974		1105.03	67.5143
		1105.51	46.6339		3222.47	80.424		3222.47	7.09616		1105.51	67.514
		1105.99	46.6362		3224.4	80.428		3224.4	7.12688		1105.99	67.514
		1106.48	46.633		3226.32	80.3111		3226.32	7.00054		1106.48	67.5141
		1106.96	46.6268		3228.25	80.1839		3228.25	6.92425		1106.96	67.5145
		1107.44	46.6214		3230.18	80.1283		3230.18	6.98459		1107.44	67.515
		1107.92	46.6204		3232.11	80.1813		3232.11	6.9576		1107.92	67.5157
		1108.4	46.6264		3234.04	80.2173		3234.04	6.85115		1108.4	67.5164
		1108.89	46.6394		3235.97	80.1873		3235.97	6.70899		1108.89	67.5171
		1109.37	46.6579		3237.9	80.1423		3237.9	6.66013		1109.37	67.5178
		1109.85	46.6796		3239.82	80.0968		3239.82	6.53766		1109.85	67.5185
		1110.33	46.7027		3241.75	80.287		3241.75	6.55722		1110.33	67.5191
		1110.82	46.727		3243.68	80.3452		3243.68	6.61987		1110.82	67.5197
		1111.3	46.7539		3245.61	80.2986		3245.61	6.60749		1111.3	67.5203
		1111.78	46.786		3247.54	80.2909		3247.54	6.71044		1111.78	67.521
		1112.26	46.8258		3249.47	80.2194		3249.47	6.6507		1112.26	67.5215
		1112.74	46.8749		3251.39	80.115		3251.39	6.48811		1112.74	67.5219
		1113.23	46.9335		3253.32	80.0932		3253.32	6.42012		1113.23	67.5221
		1113.71	47.001		3255.25	80.1422		3255.25	6.4349		1113.71	67.522
		1114.19	47.0757		3257.18	80.0027		3257.18	6.46334		1114.19	67.5217
		1114.67	47.1557		3259.11	79.8284		3259.11	6.47594		1114.67	67.5211
		1115.15	47.2389		3261.04	79.9116		3261.04	6.59373		1115.15	67.5203
		1115.64	47.3227		3262.97	80.0051		3262.97	6.69991		1115.64	67.5194
		1116.12	47.4047		3264.89	80.159		3264.89	6.69933		1116.12	67.5183
		1116.6	47.4824		3266.82	80.1962		3266.82	6.56033		1116.6	67.5171
		1117.08	47.5542		3268.75	80.0865		3268.75	6.4599		1117.08	67.5156
		1117.57	47.62		3270.68	79.7522		3270.68	6.44428		1117.57	67.5138
		1118.05	47.6806		3272.61	79.6757		3272.61	6.48312		1118.05	67.5117
		1118.53	47.7383		3274.54	79.8151		3274.54	6.5304		1118.53	67.5093
		1119.01	47.7947		3276.47	79.9393		3276.47	6.58383		1119.01	67.5067
		1119.49	47.8508		3278.39	80.0905		3278.39	6.64153		1119.49	67.5039
		1119.97	47.9055		3280.32	80.098		3280.32	6.65736		1119.97	67.501
		1120.46	47.9563		3282.25	80.1153		3282.25	6.59455		1120.46	67.4979
		1120.94	47.9999		3284.18	80.0154		3284.18	6.49283		1120.94	67.4946
		1121.42	48.0337		3286.11	79.9347		3286.11	6.55348		1121.42	67.491
		1121.9	48.0562		3288.04	80.0822		3288.04	6.71556		1121.9	67.4871
		1122.39	48.0681		3289.96	80.1916		3289.96	6.67351		1122.39	67.4829
		1122.87	48.0711		3291.89	80.1069		3291.89	6.56035		1122.87	67.4785
		1123.35	48.0674		3293.82	80.1188		3293.82	6.50667		1123.35	67.4739
		1123.83	48.0588		3295.75	80.0346		3295.75	6.55034		1123.83	67.4693
		1124.31	48.0459		3297.68	79.9482		3297.68	6.66228		1124.31	67.4646
		1124.8	48.0284		3299.61	79.9266		3299.61	6.58763		1124.8	67.4598
		1125.28	48.006		3301.53	80.0279		3301.53	6.58157		1125.28	67.4548
		1125.76	47.9785		3303.46	79.9899		3303.46	6.64958		1125.76	67.4497
		1126.24	47.9469		3305.39	79.872		3305.39	6.56482		1126.24	67.4443
		1126.72	47.9125		3307.32	80.0075		3307.32	6.43991		1126.72	67.4386
		1127.21	47.8769		3309.25	79.9355		3309.25	6.31725		1127.21	67.4328
		1127.69	47.841		3311.18	79.7893		3311.18	6.38642		1127.69	67.4268
		1128.17	47.8048		3313.11	79.8937		3313.11	6.58363		1128.17	67.4207
		1128.65	47.7675		3315.03	79.9625		3315.03	6.64577		1128.65	67.4146
		1129.14	47.7281		3316.96	79.9463		3316.96	6.59199		1129.14	67.4084
		1129.62	47.6863		3318.89	79.8973		3318.89	6.53885		1129.62	67.4021
		1130.1	47.6425		3320.82	79.676		3320.82	6.46144		1130.1	67.3955
		1130.58	47.5983		3322.75	79.661		3322.75	6.47746		1130.58	67.3888
		1131.06	47.5554		3324.68	79.8317		3324.68	6.60893		1131.06	67.3818
		1131.55	47.5152		3326.61	79.8769		3326.61	6.78839		1131.55	67.3747
		1132.03	47.4785		3328.53	79.8918		3328.53	6.70774		1132.03	67.3674
		1132.51	47.4449		3330.46	79.7972		3330.46	6.52214		1132.51	67.3601
		1132.99	47.4136		3332.39	79.7498		3332.39	6.61015		1132.99	67.3528
		1133.47	47.3834		3334.32	79.7501		3334.32	6.70564		1133.47	67.3453
		1133.96	47.3537		3336.25	79.8341		3336.25	6.78802		1133.96	67.3377
		1134.44	47.3246		3338.18	79.6421		3338.18	6.67242		1134.44	67.3299
		1134.92	47.2959		3340.1	79.5603		3340.1	6.72724		1134.92	67.3217
		1135.4	47.268		3342.03	79.7947		3342.03	6.91448		1135.4	67.3133
		1135.88	47.2408		3343.96	79.7674		3343.96	6.93781		1135.88	67.3045
		1136.37	47.2145		3345.89	79.7572		3345.89	6.85527		1136.37	67.2954
		1136.85	47.1893		3347.82	79.7275		3347.82	6.75259		1136.85	67.2859
		1137.33	47.166		3349.75	79.7573		3349.75	6.80019		1137.33	67.2762
		1137.81	47.1456		3351.68	79.8986		3351.68	7.06179		1137.81	67.2662
		1138.3	47.1294		3353.6	79.8978		3353.6	7.1159		1138.3	67.256
		1138.78	47.1185		3355.53	79.8915		3355.53	6.94993		1138.78	67.2454
		1139.26	47.1129		3357.46	79.9058		3357.46	6.87975		1139.26	67.2345
		1139.74	47.1121		3359.39	79.9919		3359.39	7.00869		1139.74	67.2233
		1140.22	47.1151		3361.32	79.9254		3361.32	7.10594		1140.22	67.2118
		1140.71	47.1212		3363.25	79.7917		3363.25	7.25357		1140.71	67.2
		1141.19	47.1296		3365.17	79.7104		3365.17	7.33198		1141.19	67.1878
		1141.67	47.1405		3367.1	79.7148		3367.1	7.46979		1141.67	67.1754
		1142.15	47.1541		3369.03	79.8696		3369.03	7.45063		1142.15	67.1627
		1142.63	47.1702		3370.96	79.8677		3370.96	7.31299		1142.63	67.1496
		1143.12	47.1882		3372.89	79.8552		3372.89	7.38656		1143.12	67.1363
		1143.6	47.2066		3374.82	79.9794		3374.82	7.66264		1143.6	67.1226
		1144.08	47.2238		3376.74	79.975		3376.74	7.89107		1144.08	67.1086
		1144.56	47.2389		3378.67	80.0104		3378.67	7.93867		1144.56	67.0944
		1145.05	47.2518		3380.6	80.0146		3380.6	7.91661		1145.05	67.0798
		1145.53	47.2632		3382.53	80.0174		3382.53	7.96117		1145.53	67.0652
		1146.01	47.2747		3384.46	80.0194		3384.46	8.01092		1146.01	67.0503
		1146.49	47.287		3386.39	79.93		3386.39	7.95141		1146.49	67.0354
		1146.97	47.3004		3388.32	79.9906		3388.32	8.1545		1146.97	67.0205
		1147.46	47.3139		3390.24	80.0531		3390.24	8.43972		1147.46	67.0054
		1147.94	47.3259		3392.17	79.9773		3392.17	8.50748		1147.94	66.9902
		1148.42	47.3348		3394.1	79.8863		3394.1	8.47341		1148.42	66.9749
		1148.9	47.3398		3396.03	80.0132		3396.03	8.62165		1148.9	66.9595
		1149.38	47.3409		3397.96	80.1519		3397.96	8.97183		1149.38	66.9441
		1149.87	47.3389		3399.89	80.1656		3399.89	9.28543		1149.87	66.9289
		1150.35	47.3347		3401.82	80.0204		3401.82	9.49576		1150.35	66.9138
		1150.83	47.3289		3403.74	80.0667		3403.74	9.6601		1150.83	66.8989
		1151.31	47.3216		3405.67	80.14		3405.67	9.761		1151.31	66.8842
		1151.8	47.3124		3407.6	80.1397		3407.6	9.97975		1151.8	66.8698
		1152.28	47.3012		3409.53	80.2258		3409.53	10.3502		1152.28	66.8555
		1152.76	47.2881		3411.46	80.2629		3411.46	10.4056		1152.76	66.8415
		1153.24	47.2739		3413.39	80.2997		3413.39	10.4126		1153.24	66.8276
		1153.72	47.2597		3415.31	80.1974		3415.31	10.5943		1153.72	66.814
		1154.21	47.246		3417.24	80.1445		3417.24	10.8299		1154.21	66.8007
		1154.69	47.233		3419.17	80.2445		3419.17	11.0589		1154.69	66.7878
		1155.17	47.2199		3421.1	80.3257		3421.1	11.0839		1155.17	66.7753
		1155.65	47.2052		3423.03	80.2943		3423.03	11.2884		1155.65	66.7632
		1156.13	47.1877		3424.96	80.4987		3424.96	11.7126		1156.13	66.7513
		1156.62	47.1667		3426.89	80.6703		3426.89	11.9006		1156.62	66.7397
		1157.1	47.142		3428.81	80.5213		3428.81	12.0512		1157.1	66.7283
		1157.58	47.1145		3430.74	80.6202		3430.74	12.2354		1157.58	66.717
		1158.06	47.0849		3432.67	80.7571		3432.67	12.4228		1158.06	66.706
		1158.55	47.0543		3434.6	80.6013		3434.6	12.5561		1158.55	66.6951
		1159.03	47.0234		3436.53	80.596		3436.53	12.7684		1159.03	66.6845
		1159.51	46.9933		3438.46	80.6775		3438.46	13.0409		1159.51	66.674
		1159.99	46.9651		3440.38	80.7702		3440.38	13.2181		1159.99	66.6637
		1160.47	46.9408		3442.31	80.9288		3442.31	13.4531		1160.47	66.6534
		1160.96	46.9223		3444.24	80.9872		3444.24	13.7708		1160.96	66.6431
		1161.44	46.9109		3446.17	80.9674		3446.17	14.0597		1161.44	66.6328
		1161.92	46.9071		3448.1	81.0407		3448.1	14.2447		1161.92	66.6224
		1162.4	46.9096		3450.03	81.218		3450.03	14.3369		1162.4	66.6119
		1162.88	46.916		3451.95	81.1051		3451.95	14.6515		1162.88	66.6014
		1163.37	46.9238		3453.88	80.9119		3453.88	14.8129		1163.37	66.5907
		1163.85	46.9311		3455.81	80.977		3455.81	14.9013		1163.85	66.5799
		1164.33	46.938		3457.74	81.1355		3457.74	15.2459		1164.33	66.5688
		1164.81	46.9459		3459.67	81.2171		3459.67	15.5461		1164.81	66.5574
		1165.3	46.9576		3461.6	81.2938		3461.6	15.7527		1165.3	66.5456
		1165.78	46.9757		3463.53	81.4325		3463.53	16.1441		1165.78	66.5334
		1166.26	47.0017		3465.45	81.6982		3465.45	16.4702		1166.26	66.5208
		1166.74	47.0359		3467.38	81.558		3467.38	16.4306		1166.74	66.5076
		1167.22	47.0772		3469.31	81.3336		3469.31	16.298		1167.22	66.4941
		1167.71	47.1241		3471.24	81.3752		3471.24	16.4523		1167.71	66.48
		1168.19	47.1753		3473.17	81.292		3473.17	16.7752		1168.19	66.4655
		1168.67	47.2301		3475.1	81.2537		3475.1	17.0495		1168.67	66.4505
		1169.15	47.2877		3477.03	81.5732		3477.03	17.3283		1169.15	66.4351
		1169.63	47.347		3478.95	82.0115		3478.95	17.6986		1169.63	66.4191
		1170.12	47.4058		3480.88	82.0449		3480.88	17.9517		1170.12	66.4027
		1170.6	47.4609		3482.81	81.916		3482.81	18.2266		1170.6	66.3858
		1171.08	47.509		3484.74	82.1376		3484.74	18.9056		1171.08	66.3685
		1171.56	47.5476		3486.67	82.2767		3486.67	19.064		1171.56	66.3507
		1172.05	47.5762		3488.6	82.0682		3488.6	18.5699		1172.05	66.3326
		1172.53	47.5961		3490.52	82.1246		3490.52	18.8134		1172.53	66.3142
		1173.01	47.61		3492.45	82.328		3492.45	19.1355		1173.01	66.2955
		1173.49	47.621		3494.38	82.5465		3494.38	19.3144		1173.49	66.2764
		1173.97	47.6314		3496.31	82.5348		3496.31	19.5371		1173.97	66.2572
		1174.45	47.6418		3498.24	82.6045		3498.24	19.8812		1174.45	66.2378
		1174.94	47.6513		3500.17	82.59		3500.17	20.0232		1174.94	66.2183
		1175.42	47.6586		3502.09	82.5095		3502.09	20.1783		1175.42	66.1988
		1175.9	47.6621		3504.02	82.5326		3504.02	20.3922		1175.9	66.1793
		1176.38	47.6614		3505.95	82.5982		3505.95	20.7006		1176.38	66.1599
		1176.87	47.6571		3507.88	82.8691		3507.88	21.0362		1176.87	66.1407
		1177.35	47.65		3509.81	82.8778		3509.81	21.067		1177.35	66.1218
		1177.83	47.6409		3511.74	82.777		3511.74	21.3189		1177.83	66.1032
		1178.31	47.6301		3513.67	82.9598		3513.67	21.6525		1178.31	66.0849
		1178.8	47.6169		3515.59	83.1389		3515.59	21.9089		1178.8	66.0671
		1179.28	47.6008		3517.52	83.2006		3517.52	22.2818		1179.28	66.0497
		1179.76	47.5815		3519.45	82.9945		3519.45	22.3443		1179.76	66.0329
		1180.24	47.5599		3521.38	83.0805		3521.38	22.4141		1180.24	66.0166
		1180.72	47.5374		3523.31	83.272		3523.31	22.7319		1180.72	66.0009
		1181.2	47.5157		3525.24	83.3325		3525.24	22.937		1181.2	65.9859
		1181.69	47.4962		3527.16	83.3325		3527.16	23.0583		1181.69	65.9716
		1182.17	47.479		3529.09	83.466		3529.09	23.2901		1182.17	65.958
		1182.65	47.4634		3531.02	83.6223		3531.02	23.6686		1182.65	65.9453
		1183.13	47.4476		3532.95	83.6545		3532.95	23.9014		1183.13	65.9333
		1183.62	47.4306		3534.88	83.5248		3534.88	23.92		1183.62	65.922
		1184.1	47.4117		3536.81	83.6574		3536.81	24.2984		1184.1	65.9116
		1184.58	47.3913		3538.74	83.8768		3538.74	24.7583		1184.58	65.902
		1185.06	47.3708		3540.66	83.9159		3540.66	24.9563		1185.06	65.8932
		1185.54	47.3516		3542.59	84.055		3542.59	25.345		1185.54	65.8853
		1186.03	47.335		3544.52	84.2286		3544.52	25.5374		1186.03	65.8782
		1186.51	47.3217		3546.45	84.3413		3546.45	25.5527		1186.51	65.8719
		1186.99	47.3119		3548.38	84.4684		3548.38	25.9765		1186.99	65.8663
		1187.47	47.3053		3550.31	84.7352		3550.31	26.4423		1187.47	65.8614
		1187.95	47.3017		3552.24	84.6042		3552.24	26.5211		1187.95	65.8572
		1188.44	47.3006		3554.16	84.4731		3554.16	26.6472		1188.44	65.8536
		1188.92	47.3014		3556.09	84.6672		3556.09	27.0314		1188.92	65.8505
		1189.4	47.303		3558.02	84.9156		3558.02	27.3337		1189.4	65.848
		1189.88	47.3042		3559.95	84.8465		3559.95	27.3469		1189.88	65.8461
		1190.37	47.3035		3561.88	84.9038		3561.88	27.5011		1190.37	65.8447
		1190.85	47.2997		3563.81	85.2396		3563.81	28.0667		1190.85	65.8437
		1191.33	47.2923		3565.74	85.6428		3565.74	28.5717		1191.33	65.8433
		1191.81	47.2815		3567.66	85.8276		3567.66	28.7296		1191.81	65.8434
		1192.29	47.268		3569.59	85.5321		3569.59	28.6211		1192.29	65.8439
		1192.78	47.2525		3571.52	85.3442		3571.52	28.8627		1192.78	65.8447
		1193.26	47.2358		3573.45	85.1609		3573.45	29.211		1193.26	65.846
		1193.74	47.218		3575.38	85.1604		3575.38	29.358		1193.74	65.8476
		1194.22	47.1988		3577.3	85.3742		3577.3	29.4452		1194.22	65.8494
		1194.7	47.1783		3579.23	85.6216		3579.23	29.7509		1194.7	65.8515
		1195.19	47.1566		3581.16	85.8787		3581.16	29.9087		1195.19	65.8539
		1195.67	47.1343		3583.09	85.815		3583.09	29.975		1195.67	65.8564
		1196.15	47.1119		3585.02	85.7034		3585.02	30.2632		1196.15	65.8592
		1196.63	47.0899		3586.95	85.9282		3586.95	30.6507		1196.63	65.8621
		1197.12	47.0681		3588.88	86.06		3588.88	30.6659		1197.12	65.8652
		1197.6	47.0455		3590.8	86.1597		3590.8	30.8831		1197.6	65.8685
		1198.08	47.0212		3592.73	86.2671		3592.73	31.1907		1198.08	65.872
		1198.56	46.9947		3594.66	86.3712		3594.66	31.4358		1198.56	65.8757
		1199.04	46.9661		3596.59	86.5195		3596.59	31.6692		1199.04	65.8795
		1199.53	46.9368		3598.52	86.6741		3598.52	31.9322		1199.53	65.8835
		1200.01	46.9087		3600.45	86.6225		3600.45	31.9907		1200.01	65.8876
		1200.49	46.8835		3602.38	86.582		3602.38	32.2565		1200.49	65.8918
		1200.97	46.862		3604.3	86.6114		3604.3	32.4562		1200.97	65.8961
		1201.45	46.8441		3606.23	86.7608		3606.23	32.7535		1201.45	65.9006
		1201.94	46.8285		3608.16	87.0477		3608.16	33.1506		1201.94	65.9051
		1202.42	46.8138		3610.09	87.0531		3610.09	33.1681		1202.42	65.9096
		1202.9	46.7993		3612.02	86.9785		3612.02	33.2281		1202.9	65.9142
		1203.38	46.785		3613.95	86.9518		3613.95	33.3702		1203.38	65.9187
		1203.87	46.7719		3615.88	87.2655		3615.88	33.5533		1203.87	65.9232
		1204.35	46.7615		3617.8	87.6622		3617.8	33.7803		1204.35	65.9278
		1204.83	46.7549		3619.73	87.564		3619.73	34.0834		1204.83	65.9323
		1205.31	46.7522		3621.66	87.3936		3621.66	34.2661		1205.31	65.9369
		1205.79	46.7527		3623.59	87.4406		3623.59	34.4376		1205.79	65.9414
		1206.28	46.7552		3625.52	87.602		3625.52	34.6434		1206.28	65.9459
		1206.76	46.7582		3627.45	88.1156		3627.45	34.9477		1206.76	65.9504
		1207.24	46.7609		3629.37	88.3184		3629.37	35.3953		1207.24	65.9549
		1207.72	46.7627		3631.3	87.9793		3631.3	35.652		1207.72	65.9592
		1208.2	46.7633		3633.23	87.901		3633.23	35.7002		1208.2	65.9635
		1208.69	46.7626		3635.16	87.9207		3635.16	35.7946		1208.69	65.9677
		1209.17	46.76		3637.09	87.8702		3637.09	36.032		1209.17	65.9718
		1209.65	46.7551		3639.02	87.9332		3639.02	36.258		1209.65	65.9758
		1210.13	46.7477		3640.95	87.9071		3640.95	36.3836		1210.13	65.9797
		1210.62	46.7382		3642.87	87.9236		3642.87	36.6671		1210.62	65.9834
		1211.1	46.7277		3644.8	88.1788		3644.8	37.2665		1211.1	65.987
		1211.58	46.7171		3646.73	88.8397		3646.73	37.7756		1211.58	65.9904
		1212.06	46.7072		3648.66	89.2171		3648.66	37.9868		1212.06	65.9937
		1212.54	46.698		3650.59	88.9316		3650.59	37.9649		1212.54	65.9969
		1213.03	46.6886		3652.52	88.4819		3652.52	37.9307		1213.03	66.0001
		1213.51	46.6776		3654.44	88.5332		3654.44	38.1099		1213.51	66.0035
		1213.99	46.6637		3656.37	88.6614		3656.37	38.4643		1213.99	66.0069
		1214.47	46.6465		3658.3	88.3799		3658.3	38.5791		1214.47	66.0104
		1214.95	46.6269		3660.23	88.1476		3660.23	38.7239		1214.95	66.014
		1215.44	46.6062		3662.16	88.298		3662.16	39.1129		1215.44	66.0178
		1215.92	46.5859		3664.09	88.4821		3664.09	39.4329		1215.92	66.0216
		1216.4	46.567		3666.01	88.4688		3666.01	39.6142		1216.4	66.0257
		1216.88	46.5491		3667.94	88.7631		3667.94	39.9483		1216.88	66.03
		1217.37	46.5311		3669.87	89.1066		3669.87	40.5817		1217.37	66.0345
		1217.85	46.5116		3671.8	88.8758		3671.8	40.6641		1217.85	66.0394
		1218.33	46.4897		3673.73	88.996		3673.73	40.6975		1218.33	66.0446
		1218.81	46.4654		3675.66	89.2469		3675.66	40.8454		1218.81	66.0503
		1219.29	46.4403		3677.59	88.934		3677.59	40.9793		1219.29	66.0563
		1219.78	46.4163		3679.51	88.7379		3679.51	41.2229		1219.78	66.0627
		1220.26	46.3954		3681.44	88.4746		3681.44	41.3752		1220.26	66.0696
		1220.74	46.3787		3683.37	88.2818		3683.37	41.3623		1220.74	66.0771
		1221.22	46.3666		3685.3	88.4456		3685.3	41.4641		1221.22	66.085
		1221.7	46.3584		3687.23	89.0833		3687.23	41.805		1221.7	66.0935
		1222.19	46.3529		3689.16	89.1025		3689.16	41.778		1222.19	66.1026
		1222.67	46.3492		3691.09	88.8294		3691.09	41.7806		1222.67	66.1123
		1223.15	46.3466		3693.01	88.9765		3693.01	42.1935		1223.15	66.1224
		1223.63	46.3447		3694.94	89.2048		3694.94	42.5039		1223.63	66.1331
		1224.11	46.3432		3696.87	89.1119		3696.87	42.4389		1224.11	66.1443
		1224.6	46.3419		3698.8	88.9681		3698.8	42.519		1224.6	66.156
		1225.08	46.3409		3700.73	88.9313		3700.73	42.6511		1225.08	66.1683
		1225.56	46.34		3702.66	88.8708		3702.66	42.6619		1225.56	66.181
		1226.04	46.3394		3704.58	88.9106		3704.58	42.7901		1226.04	66.1942
		1226.53	46.3396		3706.51	88.8266		3706.51	42.9866		1226.53	66.2079
		1227.01	46.3407		3708.44	88.9462		3708.44	42.9888		1227.01	66.222
		1227.49	46.3426		3710.37	89.4225		3710.37	43.0385		1227.49	66.2364
		1227.97	46.3447		3712.3	89.3782		3712.3	43.1941		1227.97	66.2511
		1228.45	46.3459		3714.23	88.9356		3714.23	43.0786		1228.45	66.2661
		1228.94	46.3454		3716.16	88.7362		3716.16	43.009		1228.94	66.2813
		1229.42	46.343		3718.08	88.949		3718.08	43.2038		1229.42	66.2966
		1229.9	46.3393		3720.01	89.0935		3720.01	43.3322		1229.9	66.312
		1230.38	46.3356		3721.94	88.9076		3721.94	43.099		1230.38	66.3274
		1230.86	46.3332		3723.87	88.9924		3723.87	42.9484		1230.86	66.3429
		1231.35	46.333		3725.8	88.9799		3725.8	43.1385		1231.35	66.3582
		1231.83	46.3347		3727.73	88.704		3727.73	43.1205		1231.83	66.3734
		1232.31	46.337		3729.65	88.82		3729.65	43.1003		1232.31	66.3885
		1232.79	46.3383		3731.58	89.2108		3731.58	43.3794		1232.79	66.4032
		1233.28	46.3376		3733.51	89.5065		3733.51	43.6057		1233.28	66.4177
		1233.76	46.3348		3735.44	89.6021		3735.44	43.5675		1233.76	66.4319
		1234.24	46.3312		3737.37	89.3423		3737.37	43.4734		1234.24	66.4457
		1234.72	46.3289		3739.3	89.3829		3739.3	43.5329		1234.72	66.4591
		1235.2	46.3294		3741.22	89.423		3741.22	43.6614		1235.2	66.4721
		1235.68	46.3332		3743.15	89.5626		3743.15	43.4921		1235.68	66.4848
		1236.17	46.3392		3745.08	89.6004		3745.08	43.4467		1236.17	66.4969
		1236.65	46.3455		3747.01	89.5583		3747.01	43.6522		1236.65	66.5087
		1237.13	46.3498		3748.94	89.6477		3748.94	43.8123		1237.13	66.5198
		1237.61	46.3508		3750.87	89.6458		3750.87	43.9781		1237.61	66.5304
		1238.1	46.3484		3752.8	89.3226		3752.8	43.8402		1238.1	66.5404
		1238.58	46.3439		3754.72	89.0603		3754.72	43.7432		1238.58	66.5498
		1239.06	46.3388		3756.65	89.1851		3756.65	43.8973		1239.06	66.5587
		1239.54	46.3345		3758.58	89.4159		3758.58	44.1013		1239.54	66.567
		1240.02	46.3312		3760.51	89.205		3760.51	44.1714		1240.02	66.5748
		1240.51	46.3287		3762.44	88.7438		3762.44	43.8759		1240.51	66.5821
		1240.99	46.3259		3764.37	88.7524		3764.37	43.744		1240.99	66.5888
		1241.47	46.3228		3766.3	88.8119		3766.3	43.6705		1241.47	66.5949
		1241.95	46.32		3768.22	89.0505		3768.22	43.6029		1241.95	66.6005
		1242.43	46.3188		3770.15	89.0491		3770.15	43.7309		1242.43	66.6057
		1242.92	46.3209		3772.08	88.6508		3772.08	43.8366		1242.92	66.6105
		1243.4	46.3273		3774.01	88.6002		3774.01	43.9683		1243.4	66.6149
		1243.88	46.3377		3775.94	88.6004		3775.94	43.8248		1243.88	66.6191
		1244.36	46.3509		3777.87	88.8655		3777.87	43.8333		1244.36	66.623
		1244.85	46.365		3779.79	88.9976		3779.79	43.9818		1244.85	66.6267
		1245.33	46.3783		3781.72	88.7152		3781.72	43.8397		1245.33	66.6302
		1245.81	46.3899		3783.65	88.5898		3783.65	43.6346		1245.81	66.6333
		1246.29	46.3999		3785.58	88.6413		3785.58	43.7151		1246.29	66.6363
		1246.77	46.4093		3787.51	88.7248		3787.51	43.8039		1246.77	66.6391
		1247.26	46.4189		3789.44	88.648		3789.44	43.7284		1247.26	66.6418
		1247.74	46.4295		3791.36	88.7729		3791.36	43.8589		1247.74	66.6446
		1248.22	46.4414		3793.29	88.8144		3793.29	43.834		1248.22	66.6475
		1248.7	46.4546		3795.22	88.9337		3795.22	43.8894		1248.7	66.6505
		1249.18	46.4693		3797.15	89.1448		3797.15	44.1935		1249.18	66.6536
		1249.67	46.486		3799.08	89.2951		3799.08	44.0649		1249.67	66.657
		1250.15	46.5052		3801.01	89.481		3801.01	43.9657		1250.15	66.6604
		1250.63	46.5272		3802.94	89.1734		3802.94	43.9406		1250.63	66.6639
		1251.11	46.5521		3804.86	89.1455		3804.86	44.0215		1251.11	66.6677
		1251.6	46.5791		3806.79	89.2429		3806.79	43.9139		1251.6	66.6716
		1252.08	46.6072		3808.72	89.0336		3808.72	44.0888		1252.08	66.6758
		1252.56	46.6356		3810.65	88.9058		3810.65	44.1836		1252.56	66.6803
		1253.04	46.6641		3812.58	88.8133		3812.58	44.0327		1253.04	66.6851
		1253.52	46.6935		3814.51	89.2308		3814.51	44.1803		1253.52	66.6902
		1254.01	46.7246		3816.43	89.2956		3816.43	44.2219		1254.01	66.6955
		1254.49	46.7584		3818.36	88.8679		3818.36	44.0039		1254.49	66.7011
		1254.97	46.795		3820.29	89.1089		3820.29	43.7007		1254.97	66.707
		1255.45	46.8338		3822.22	89.1137		3822.22	43.8162		1255.45	66.7131
		1255.93	46.8737		3824.15	88.9714		3824.15	44.2529		1255.93	66.7196
		1256.42	46.914		3826.08	89.1851		3826.08	44.3309		1256.42	66.7263
		1256.9	46.9546		3828.01	89.0201		3828.01	44.025		1256.9	66.7334
		1257.38	46.9963		3829.93	89.009		3829.93	43.9704		1257.38	66.7407
		1257.86	47.0402		3831.86	89.1275		3831.86	44.0765		1257.86	66.7483
		1258.35	47.0873		3833.79	89.1713		3833.79	44.1031		1258.35	66.7562
		1258.83	47.1375		3835.72	89.5101		3835.72	44.0557		1258.83	66.7643
		1259.31	47.1895		3837.65	89.5446		3837.65	44.0377		1259.31	66.7726
		1259.79	47.2409		3839.58	89.3094		3839.58	44.0452		1259.79	66.7812
		1260.27	47.2897		3841.51	89.0246		3841.51	44.143		1260.27	66.79
		1260.76	47.3346		3843.43	88.904		3843.43	44.1477		1260.76	66.7991
		1261.24	47.3758		3845.36	88.7581		3845.36	44.183		1261.24	66.8084
		1261.72	47.4151		3847.29	88.6084		3847.29	44.1034		1261.72	66.8179
		1262.2	47.4543		3849.22	88.895		3849.22	43.9197		1262.2	66.8275
		1262.68	47.4953		3851.15	89.5231		3851.15	44.0815		1262.68	66.8373
		1263.17	47.5385		3853.08	90.0278		3853.08	44.327		1263.17	66.8471
		1263.65	47.5837		3855.01	89.5044		3855.01	44.2619		1263.65	66.8569
		1264.13	47.6296		3856.93	89.0736		3856.93	44.0798		1264.13	66.8667
		1264.61	47.6751		3858.86	89.1223		3858.86	44.1646		1264.61	66.8764
		1265.1	47.7197		3860.79	89.413		3860.79	44.3915		1265.1	66.8862
		1265.58	47.763		3862.72	89.2399		3862.72	44.2539		1265.58	66.896
		1266.06	47.8052		3864.65	89.0992		3864.65	44.2777		1266.06	66.9057
		1266.54	47.8462		3866.57	88.8791		3866.57	44.2935		1266.54	66.9155
		1267.02	47.8852		3868.5	88.9469		3868.5	44.1252		1267.02	66.9251
		1267.51	47.9211		3870.43	88.9099		3870.43	44.0517		1267.51	66.9346
		1267.99	47.9528		3872.36	88.8716		3872.36	44.2027		1267.99	66.9438
		1268.47	47.9793		3874.29	88.8851		3874.29	44.2729		1268.47	66.9528
		1268.95	48.0007		3876.22	88.8337		3876.22	44.3511		1268.95	66.9616
		1269.43	48.0177		3878.15	89.1284		3878.15	44.5685		1269.43	66.9701
		1269.92	48.0315		3880.07	89.3472		3880.07	44.5629		1269.92	66.9785
		1270.4	48.0435		3882	89.0067		3882	44.3228		1270.4	66.9867
		1270.88	48.0547		3883.93	89.0337		3883.93	44.3315		1270.88	66.9947
		1271.36	48.0655		3885.86	89.3245		3885.86	44.4374		1271.36	67.0025
		1271.85	48.0763		3887.79	89.1181		3887.79	44.4769		1271.85	67.01
		1272.33	48.0871		3889.72	89.1027		3889.72	44.4559		1272.33	67.0171
		1272.81	48.0978		3891.65	89.153		3891.65	44.4574		1272.81	67.0238
		1273.29	48.1082		3893.57	89.1126		3893.57	44.4003		1273.29	67.0301
		1273.77	48.1175		3895.5	89.0364		3895.5	44.2961		1273.77	67.0359
		1274.26	48.1248		3897.43	89.0369		3897.43	44.2874		1274.26	67.0415
		1274.74	48.1288		3899.36	88.8938		3899.36	44.1217		1274.74	67.0467
		1275.22	48.1286		3901.29	89.0078		3901.29	44.0789		1275.22	67.0515
		1275.7	48.1239		3903.22	89.1739		3903.22	44.2784		1275.7	67.0559
		1276.18	48.1155		3905.14	89.0829		3905.14	44.4443		1276.18	67.0598
		1276.67	48.1052		3907.07	89.0276		3907.07	44.4603		1276.67	67.0632
		1277.15	48.0949		3909	88.782		3909	44.3324		1277.15	67.0661
		1277.63	48.0865		3910.93	88.7074		3910.93	44.2549		1277.63	67.0685
		1278.11	48.0807		3912.86	88.8647		3912.86	44.3718		1278.11	67.0704
		1278.59	48.0776		3914.79	89.0127		3914.79	44.4861		1278.59	67.072
		1279.08	48.0761		3916.72	89.0251		3916.72	44.5408		1279.08	67.0733
		1279.56	48.0756		3918.64	88.9752		3918.64	44.4798		1279.56	67.0741
		1280.04	48.0757		3920.57	88.9271		3920.57	44.2187		1280.04	67.0746
		1280.52	48.0771		3922.5	88.7839		3922.5	44.027		1280.52	67.0746
		1281.01	48.0811		3924.43	88.9211		3924.43	44.0266		1281.01	67.0742
		1281.49	48.0886		3926.36	88.8582		3926.36	44.1621		1281.49	67.0734
		1281.97	48.1002		3928.29	88.8376		3928.29	44.3771		1281.97	67.0722
		1282.45	48.1153		3930.22	88.9102		3930.22	44.5602		1282.45	67.0707
		1282.93	48.1327		3932.14	88.8838		3932.14	44.5635		1282.93	67.069
		1283.42	48.1511		3934.07	88.8615		3934.07	44.6167		1283.42	67.0671
		1283.9	48.1696		3936	88.8074		3936	44.6193		1283.9	67.065
		1284.38	48.1884		3937.93	88.6995		3937.93	44.4575		1284.38	67.0626
		1284.86	48.2082		3939.86	88.6378		3939.86	44.3336		1284.86	67.0599
		1285.34	48.2299		3941.79	88.7575		3941.79	44.3057		1285.34	67.0569
		1285.83	48.2538		3943.71	88.8928		3943.71	44.3287		1285.83	67.0537
		1286.31	48.2792		3945.64	88.9416		3945.64	44.2615		1286.31	67.0503
		1286.79	48.3044		3947.57	88.8976		3947.57	44.2835		1286.79	67.0468
		1287.27	48.3271		3949.5	88.8919		3949.5	44.4022		1287.27	67.0432
		1287.76	48.3456		3951.43	88.8852		3951.43	44.5837		1287.76	67.0396
		1288.24	48.359		3953.36	88.7004		3953.36	44.5381		1288.24	67.0359
		1288.72	48.3674		3955.28	88.6373		3955.28	44.4978		1288.72	67.0322
		1289.2	48.3717		3957.21	88.6067		3957.21	44.5252		1289.2	67.0283
		1289.68	48.3735		3959.14	88.6652		3959.14	44.5103		1289.68	67.0244
		1290.16	48.3738		3961.07	88.7716		3961.07	44.3464		1290.16	67.0204
		1290.65	48.3733		3963	88.8915		3963	44.3997		1290.65	67.0164
		1291.13	48.3725		3964.93	88.6764		3964.93	44.2754		1291.13	67.0125
		1291.61	48.3719		3966.86	88.516		3966.86	44.1953		1291.61	67.0086
		1292.09	48.3721		3968.78	88.5246		3968.78	44.2475		1292.09	67.0049
		1292.58	48.3738		3970.71	88.5937		3970.71	44.3341		1292.58	67.0014
		1293.06	48.3778		3972.64	88.793		3972.64	44.5409		1293.06	66.9981
		1293.54	48.3845		3974.57	89.0469		3974.57	44.552		1293.54	66.995
		1294.02	48.3935		3976.5	89.0614		3976.5	44.44		1294.02	66.992
		1294.5	48.4039		3978.43	88.8057		3978.43	44.4304		1294.5	66.9892
		1294.99	48.4143		3980.36	88.7436		3980.36	44.5576		1294.99	66.9866
		1295.47	48.4232		3982.28	88.7491		3982.28	44.4868		1295.47	66.9843
		1295.95	48.4296		3984.21	88.8236		3984.21	44.4025		1295.95	66.9823
		1296.43	48.433		3986.14	89.0795		3986.14	44.5356		1296.43	66.9808
		1296.91	48.4334		3988.07	89.1246		3988.07	44.609		1296.91	66.9796
		1297.4	48.4312		3990	88.8038		3990	44.5766		1297.4	66.9787
		1297.88	48.427		3991.93	88.4258		3991.93	44.4858		1297.88	66.9783
		1298.36	48.4216		3993.85	88.5126		3993.85	44.4629		1298.36	66.9781
		1298.84	48.4157		3995.78	88.4645		3995.78	44.5229		1298.84	66.9783
		1299.33	48.4101		3997.71	88.3546		3997.71	44.3878		1299.33	66.9788
		1299.81	48.4054		3999.64	88.4826		3999.64	44.3045		1299.81	66.9797
		1300.29	48.4018		4001.57	-10		4001.57	-60		1300.29	66.9811
		1300.77	48.3993								1300.77	66.9829
		1301.25	48.3974								1301.25	66.9853
		1301.74	48.3958								1301.74	66.9882
		1302.22	48.3941								1302.22	66.9914
		1302.7	48.3928								1302.7	66.9951
		1303.18	48.3929								1303.18	66.9989
		1303.66	48.3957								1303.66	67.0031
		1304.15	48.4024								1304.15	67.0075
		1304.63	48.4136								1304.63	67.0123
		1305.11	48.4287								1305.11	67.0173
		1305.59	48.4465								1305.59	67.0227
		1306.08	48.4656								1306.08	67.0284
		1306.56	48.4851								1306.56	67.0344
		1307.04	48.5049								1307.04	67.0405
		1307.52	48.526								1307.52	67.0468
		1308	48.5499								1308	67.0533
		1308.49	48.578								1308.49	67.0599
		1308.97	48.611								1308.97	67.0666
		1309.45	48.6487								1309.45	67.0734
		1309.93	48.69								1309.93	67.0803
		1310.41	48.734								1310.41	67.0871
		1310.9	48.7799								1310.9	67.0936
		1311.38	48.8269								1311.38	67.0998
		1311.86	48.8749								1311.86	67.1056
		1312.34	48.9229								1312.34	67.1111
		1312.83	48.9699								1312.83	67.1163
		1313.31	49.0141								1313.31	67.1212
		1313.79	49.0541								1313.79	67.1258
		1314.27	49.0892								1314.27	67.1302
		1314.75	49.1193								1314.75	67.1342
		1315.24	49.1455								1315.24	67.1378
		1315.72	49.1686								1315.72	67.141
		1316.2	49.1894								1316.2	67.1438
		1316.68	49.2072								1316.68	67.1463
		1317.16	49.2203								1317.16	67.1484
		1317.65	49.2264								1317.65	67.1502
		1318.13	49.223								1318.13	67.1518
		1318.61	49.2087								1318.61	67.1531
		1319.09	49.1831								1319.09	67.154
		1319.58	49.1477								1319.58	67.1546
		1320.06	49.1043								1320.06	67.1549
		1320.54	49.0553								1320.54	67.1547
		1321.02	49.0021								1321.02	67.1542
		1321.5	48.9455								1321.5	67.1533
		1321.99	48.8856								1321.99	67.152
		1322.47	48.8221								1322.47	67.1504
		1322.95	48.7547								1322.95	67.1484
		1323.43	48.6835								1323.43	67.1461
		1323.91	48.6094								1323.91	67.1435
		1324.4	48.5333								1324.4	67.1405
		1324.88	48.4566								1324.88	67.1371
		1325.36	48.3805								1325.36	67.1335
		1325.84	48.3065								1325.84	67.1296
		1326.33	48.2362								1326.33	67.1256
		1326.81	48.171								1326.81	67.1215
		1327.29	48.1123								1327.29	67.1175
		1327.77	48.0607								1327.77	67.1136
		1328.25	48.0162								1328.25	67.11
		1328.73	47.9776								1328.73	67.1066
		1329.22	47.9432								1329.22	67.1034
		1329.7	47.9111								1329.7	67.1003
		1330.18	47.8796								1330.18	67.0971
		1330.66	47.8478								1330.66	67.0936
		1331.15	47.8154								1331.15	67.0899
		1331.63	47.782								1331.63	67.0858
		1332.11	47.7474								1332.11	67.0811
		1332.59	47.7109								1332.59	67.0758
		1333.07	47.6721								1333.07	67.0698
		1333.56	47.6306								1333.56	67.0631
		1334.04	47.587								1334.04	67.0556
		1334.52	47.5424								1334.52	67.0474
		1335	47.4984								1335	67.0385
		1335.48	47.4566								1335.48	67.029
		1335.97	47.4179								1335.97	67.0189
		1336.45	47.3826								1336.45	67.0082
		1336.93	47.3504								1336.93	66.9969
		1337.41	47.3212								1337.41	66.9849
		1337.9	47.2958								1337.9	66.9723
		1338.38	47.2756								1338.38	66.9591
		1338.86	47.2628								1338.86	66.9453
		1339.34	47.2591								1339.34	66.9308
		1339.82	47.2646								1339.82	66.9158
		1340.31	47.2778								1340.31	66.9002
		1340.79	47.2964								1340.79	66.8839
		1341.27	47.3185								1341.27	66.8671
		1341.75	47.3437								1341.75	66.8496
		1342.23	47.3733								1342.23	66.8314
		1342.72	47.4094								1342.72	66.8128
		1343.2	47.4539								1343.2	66.7936
		1343.68	47.5074								1343.68	66.7741
		1344.16	47.5693								1344.16	66.7542
		1344.65	47.6375								1344.65	66.734
		1345.13	47.7096								1345.13	66.7135
		1345.61	47.784								1345.61	66.6927
		1346.09	47.8603								1346.09	66.6715
		1346.57	47.9393								1346.57	66.6501
		1347.06	48.022								1347.06	66.6284
		1347.54	48.1093								1347.54	66.6067
		1348.02	48.2014								1348.02	66.585
		1348.5	48.2976								1348.5	66.5637
		1348.98	48.3971								1348.98	66.5427
		1349.47	48.4995								1349.47	66.5225
		1349.95	48.6047								1349.95	66.5032
		1350.43	48.7126								1350.43	66.485
		1350.91	48.8228								1350.91	66.4682
		1351.39	48.9334								1351.39	66.4528
		1351.88	49.0423								1351.88	66.4388
		1352.36	49.1469								1352.36	66.426
		1352.84	49.2454								1352.84	66.4141
		1353.32	49.3375								1353.32	66.4028
		1353.81	49.4241								1353.81	66.3918
		1354.29	49.5069								1354.29	66.3811
		1354.77	49.5877								1354.77	66.3704
		1355.25	49.6671								1355.25	66.3599
		1355.73	49.7451								1355.73	66.3496
		1356.22	49.8204								1356.22	66.3396
		1356.7	49.8918								1356.7	66.33
		1357.18	49.9582								1357.18	66.3209
		1357.66	50.019								1357.66	66.3122
		1358.14	50.0741								1358.14	66.3039
		1358.63	50.1233								1358.63	66.2958
		1359.11	50.1665								1359.11	66.2878
		1359.59	50.2037								1359.59	66.2799
		1360.07	50.2349								1360.07	66.272
		1360.56	50.261								1360.56	66.2641
		1361.04	50.2832								1361.04	66.2563
		1361.52	50.3031								1361.52	66.2489
		1362	50.322								1362	66.2418
[truncated: 5,472 more rows]

## Sheet: Fig. 2g
			GdCDs	γ-GdCDs
Source data Fig. 2g		Wavelength (nm)	Absorbance intensity (a.u.)	Absorbance intensity (a.u.)
Absorbance spectra of GdCDs and γ-GdCDs
		200	1.9435	2.0029
		201	1.9133	1.9415
		202	1.8776	1.8586
		203	1.8257	1.7714
		204	1.7719	1.6674
		205	1.7064	1.5654
		206	1.6371	1.4642
		207	1.5672	1.3745
		208	1.4953	1.2922
		209	1.4246	1.2231
		210	1.3494	1.157
		211	1.2765	1.0976
		212	1.2071	1.0466
		213	1.1395	1.0001
		214	1.0773	0.9577
		215	1.0244	0.9214
		216	0.9761	0.8919
		217	0.9347	0.8645
		218	0.8981	0.8416
		219	0.8654	0.8216
		220	0.8391	0.8044
		221	0.8166	0.7913
		222	0.797	0.7795
		223	0.7825	0.7716
		224	0.7697	0.7658
		225	0.759	0.7604
		226	0.7515	0.7576
		227	0.7451	0.756
		228	0.7404	0.7555
		229	0.7366	0.7554
		230	0.7337	0.7568
		231	0.7328	0.7585
		232	0.731	0.7592
		233	0.7293	0.7596
		234	0.7285	0.7605
		235	0.7275	0.7604
		236	0.727	0.7598
		237	0.7257	0.7586
		238	0.7248	0.7567
		239	0.7231	0.7537
		240	0.7208	0.7499
		241	0.7159	0.7439
		242	0.7109	0.7376
		243	0.7043	0.7289
		244	0.6955	0.7191
		245	0.6847	0.706
		246	0.6726	0.6909
		247	0.6597	0.6735
		248	0.6446	0.6542
		249	0.6289	0.636
		250	0.6097	0.6161
		251	0.5889	0.5951
		252	0.566	0.5735
		253	0.5405	0.5494
		254	0.5129	0.5237
		255	0.4853	0.4978
		256	0.4568	0.4707
		257	0.4277	0.4416
		258	0.3992	0.4134
		259	0.3713	0.3854
		260	0.3441	0.3578
		261	0.3191	0.3315
		262	0.2967	0.3076
		263	0.2765	0.285
		264	0.2583	0.2647
		265	0.2421	0.2466
		266	0.2276	0.2309
		267	0.2139	0.2168
		268	0.2017	0.2045
		269	0.191	0.1931
		270	0.1813	0.1836
		271	0.1732	0.1753
		272	0.1655	0.1673
		273	0.1583	0.1603
		274	0.1525	0.1544
		275	0.1466	0.1485
		276	0.1413	0.1432
		277	0.1361	0.1379
		278	0.1317	0.1328
		279	0.1267	0.1283
		280	0.1232	0.1243
		281	0.1194	0.1202
		282	0.1163	0.117
		283	0.1137	0.1138
		284	0.1117	0.1106
		285	0.11	0.1078
		286	0.1082	0.1053
		287	0.1075	0.1034
		288	0.1071	0.1019
		289	0.1061	0.1006
		290	0.1062	0.1
		291	0.106	0.0975
		292	0.1066	0.0973
		293	0.1077	0.0976
		294	0.1087	0.0983
		295	0.1105	0.099
		296	0.1114	0.0992
		297	0.1135	0.1006
		298	0.1155	0.1026
		299	0.1192	0.105
		300	0.1219	0.1072
		301	0.1255	0.1107
		302	0.1289	0.1125
		303	0.1336	0.1164
		304	0.1381	0.1205
		305	0.1425	0.1245
		306	0.1472	0.1287
		307	0.1533	0.1336
		308	0.1601	0.1395
		309	0.1662	0.1449
		310	0.1731	0.1508
		311	0.1806	0.1567
		312	0.1875	0.1637
		313	0.1959	0.1711
		314	0.2042	0.1786
		315	0.213	0.1865
		316	0.2221	0.1946
		317	0.2323	0.2038
		318	0.2424	0.2125
		319	0.2522	0.2213
		320	0.2632	0.2312
		321	0.2737	0.2413
		322	0.285	0.2519
		323	0.2966	0.2621
		324	0.309	0.2728
		325	0.3214	0.284
		326	0.3337	0.2952
		327	0.3453	0.3061
		328	0.3575	0.3174
		329	0.3692	0.3286
		330	0.381	0.3394
		331	0.3933	0.3507
		332	0.4051	0.3615
		333	0.4168	0.3725
		334	0.4276	0.3824
		335	0.4382	0.3932
		336	0.4481	0.4025
		337	0.4578	0.412
		338	0.467	0.4208
		339	0.4761	0.4291
		340	0.4837	0.4361
		341	0.4903	0.4427
		342	0.4967	0.4491
		343	0.502	0.4546
		344	0.5073	0.4598
		345	0.5109	0.4634
		346	0.514	0.4662
		347	0.5169	0.4685
		348	0.5184	0.4702
		349	0.5199	0.4715
		350	0.5202	0.4718
		351	0.5209	0.4712
		352	0.5201	0.47
		353	0.5189	0.4685
		354	0.5178	0.4662
		355	0.5157	0.4637
		356	0.5133	0.4611
		357	0.5107	0.4577
		358	0.5077	0.4541
		359	0.5039	0.45
		360	0.5004	0.4454
		361	0.4959	0.441
		362	0.4914	0.4361
		363	0.4866	0.4315
		364	0.481	0.4262
		365	0.4752	0.4207
		366	0.4695	0.4154
		367	0.463	0.4094
		368	0.4564	0.4032
		369	0.4494	0.3966
		370	0.4412	0.39
		371	0.4338	0.3828
		372	0.4256	0.3756
		373	0.4164	0.3668
		374	0.408	0.3593
		375	0.3998	0.3521
		376	0.391	0.3438
		377	0.3824	0.3356
		378	0.3734	0.3278
		379	0.3641	0.3197
		380	0.3549	0.3111
		381	0.3458	0.3026
		382	0.3363	0.2938
		383	0.3273	0.2851
		384	0.3181	0.2765
		385	0.3089	0.2677
		386	0.2997	0.2593
		387	0.2907	0.2511
		388	0.2819	0.2428
		389	0.2732	0.2346
		390	0.265	0.2267
		391	0.2568	0.2189
		392	0.2488	0.2109
		393	0.241	0.2033
		394	0.2336	0.1962
		395	0.2262	0.1889
		396	0.2191	0.1822
		397	0.2124	0.1752
		398	0.2057	0.1689
		399	0.1995	0.1623
		400	0.1937	0.1563
		401	0.1881	0.1507
		402	0.1829	0.1455
		403	0.1777	0.1398
		404	0.1728	0.1349
		405	0.1681	0.1297
		406	0.1635	0.1248
		407	0.1592	0.1206
		408	0.155	0.1165
		409	0.1513	0.1128
		410	0.1473	0.1089
		411	0.1439	0.1054
		412	0.1403	0.102
		413	0.1367	0.0987
		414	0.1337	0.0955
		415	0.1301	0.0928
		416	0.1271	0.0901
		417	0.1237	0.0871
		418	0.1205	0.0846
		419	0.1178	0.0824
		420	0.1152	0.0802
		421	0.1125	0.0781
		422	0.11	0.0761
		423	0.1078	0.0746
		424	0.1053	0.0726
		425	0.1032	0.071
		426	0.1011	0.0696
		427	0.099	0.0679
		428	0.0971	0.0666
		429	0.0951	0.0654
		430	0.0933	0.0639
		431	0.0918	0.0628
		432	0.09	0.0615
		433	0.0886	0.0606
		434	0.0872	0.0597
		435	0.0857	0.0588
		436	0.0843	0.0578
		437	0.0831	0.0568
		438	0.082	0.056
		439	0.0812	0.0555
		440	0.0801	0.0547
		441	0.0787	0.0538
		442	0.0778	0.0533
		443	0.077	0.0526
		444	0.0762	0.0519
		445	0.0755	0.0517
		446	0.0747	0.0509
		447	0.0739	0.0503
		448	0.0731	0.0496
		449	0.0725	0.0494
		450	0.0719	0.049
		451	0.0714	0.0486
		452	0.0708	0.0481
		453	0.0702	0.0476
		454	0.0695	0.0471
		455	0.069	0.0467
		456	0.0687	0.0465
		457	0.0681	0.0459
		458	0.0677	0.0457
		459	0.067	0.0452
		460	0.0665	0.0449
		461	0.0663	0.0449
		462	0.0657	0.0445
		463	0.0653	0.0441
		464	0.0646	0.0438
		465	0.0644	0.0436
		466	0.0641	0.0434
		467	0.0637	0.0432
		468	0.0634	0.043
		469	0.063	0.0427
		470	0.0626	0.0425
		471	0.0622	0.0423
		472	0.062	0.0421
		473	0.0617	0.042
		474	0.0615	0.0421
		475	0.061	0.0418
		476	0.0608	0.0416
		477	0.0605	0.0415
		478	0.0602	0.0411
		479	0.06	0.0409
		480	0.0597	0.041
		481	0.0595	0.0408
		482	0.0593	0.0407
		483	0.0589	0.0405
		484	0.0587	0.0404
		485	0.0584	0.0404
		486	0.0583	0.0404
		487	0.0581	0.0401
		488	0.0578	0.04
		489	0.0576	0.04
		490	0.0574	0.0398
		491	0.0571	0.0397
		492	0.057	0.0397
		493	0.057	0.0398
		494	0.0567	0.0397
		495	0.0566	0.0397
		496	0.0562	0.0395
		497	0.0562	0.0394
		498	0.056	0.0394
		499	0.0559	0.0392
		500	0.056	0.0395
		501	0.0558	0.0394
		502	0.0558	0.0395
		503	0.0557	0.0396
		504	0.0555	0.0396
		505	0.0556	0.0397
		506	0.0555	0.0396
		507	0.0555	0.0397
		508	0.0556	0.0398
		509	0.0556	0.0398
		510	0.0555	0.0399
		511	0.0555	0.04
		512	0.0553	0.0399
		513	0.0552	0.0399
		514	0.0554	0.0401
		515	0.0554	0.0402
		516	0.0554	0.0401
		517	0.0554	0.0403
		518	0.0553	0.0402
		519	0.0551	0.0402
		520	0.0552	0.0402
		521	0.0552	0.0404
		522	0.055	0.0403
		523	0.055	0.0403
		524	0.0547	0.0402
		525	0.0547	0.0402
		526	0.0546	0.0402
		527	0.0544	0.0402
		528	0.0542	0.0402
		529	0.0541	0.04
		530	0.054	0.0402
		531	0.0538	0.04
		532	0.0536	0.04
		533	0.0536	0.0399
		534	0.0532	0.0397
		535	0.0532	0.0398
		536	0.053	0.0397
		537	0.0527	0.0394
		538	0.0524	0.0392
		539	0.0522	0.0392
		540	0.0521	0.0389
		541	0.0518	0.0388
		542	0.0515	0.0387
		543	0.0513	0.0385
		544	0.0509	0.0384
		545	0.0506	0.0381
		546	0.0504	0.038
		547	0.0501	0.0379
		548	0.0498	0.0377
		549	0.0497	0.0375
		550	0.0493	0.0372
		551	0.0487	0.037
		552	0.0484	0.0368
		553	0.0482	0.0366
		554	0.0478	0.0363
		555	0.0474	0.0361
		556	0.0471	0.0357
		557	0.0468	0.0356
		558	0.0463	0.0353
		559	0.0461	0.0351
		560	0.0456	0.0348
		561	0.0451	0.0344
		562	0.0447	0.0342
		563	0.0442	0.0338
		564	0.0438	0.0334
		565	0.0435	0.0331
		566	0.0429	0.0327
		567	0.0424	0.0325
		568	0.042	0.0321
		569	0.0414	0.0318
		570	0.041	0.0314
		571	0.0406	0.031
		572	0.04	0.0306
		573	0.0396	0.0302
		574	0.0392	0.0298
		575	0.0385	0.0293
		576	0.038	0.029
		577	0.0375	0.0287
		578	0.037	0.0282
		579	0.0364	0.0277
		580	0.0359	0.0273
		581	0.0354	0.0269
		582	0.0349	0.0266
		583	0.0343	0.0261
		584	0.0338	0.0256
		585	0.0333	0.0252
		586	0.0328	0.0248
		587	0.0324	0.0245
		588	0.0318	0.0241
		589	0.0312	0.0236
		590	0.0308	0.0232
		591	0.0303	0.0228
		592	0.0298	0.0224
		593	0.0294	0.0221
		594	0.0288	0.0217
		595	0.0282	0.0211
		596	0.0278	0.0209
		597	0.0273	0.0203
		598	0.0267	0.0198
		599	0.0261	0.0194
		600	0.0258	0.0192
		601	0.0253	0.0187
		602	0.0248	0.0184
		603	0.0246	0.0181
		604	0.0238	0.0175
		605	0.0234	0.0172
		606	0.0229	0.0168
		607	0.0225	0.0163
		608	0.0222	0.0159
		609	0.0215	0.0155
		610	0.0212	0.0152
		611	0.0206	0.0148
		612	0.0202	0.0144
		613	0.0198	0.0141
		614	0.0193	0.0137
		615	0.0188	0.0133
		616	0.0186	0.013
		617	0.018	0.0125
		618	0.0178	0.0124
		619	0.0172	0.0119
		620	0.0169	0.0115
		621	0.0165	0.0112
		622	0.0162	0.0109
		623	0.0158	0.0106
		624	0.0154	0.0103
		625	0.0151	0.01
		626	0.0146	0.0096
		627	0.0143	0.0093
		628	0.0138	0.0089
		629	0.0135	0.0086
		630	0.0132	0.0082
		631	0.0128	0.008
		632	0.0126	0.0078
		633	0.0123	0.0075
		634	0.012	0.0073
		635	0.0117	0.007
		636	0.0113	0.0067
		637	0.0111	0.0065
		638	0.0109	0.0061
		639	0.0106	0.0059
		640	0.0104	0.0057
		641	0.0101	0.0054
		642	0.0099	0.0052
		643	0.0095	0.0047
		644	0.0092	0.0047
		645	0.009	0.0044
		646	0.0089	0.0043
		647	0.0084	0.004
		648	0.0083	0.0039
		649	0.008	0.0036
		650	0.008	0.0036
		651	0.0077	0.0032
		652	0.0075	0.0032
		653	0.0072	0.003
		654	0.0071	0.0028
		655	0.0068	0.0025
		656	0.0067	0.0024
		657	0.0065	0.0022
		658	0.0064	0.0022
		659	0.0063	0.0021
		660	0.0061	0.0018
		661	0.0059	0.0017
		662	0.0057	0.0017
		663	0.0056	0.0013
		664	0.0056	0.0014
		665	0.0052	0.0011
		666	0.0053	0.0012
		667	0.0049	0.0009
		668	0.0049	0.0009
		669	0.0046	0.0007
		670	0.0046	0.0007
		671	0.0046	0.0006
		672	0.0043	0.0005
		673	0.0043	0.0003
		674	0.0043	0.0004
		675	0.0041	0.0002
		676	0.0041	0.0001
		677	0.0038	0.0001
		678	0.0039	0.0001
		679	0.0038	-0.0001
		680	0.0036	-0.0002
		681	0.0036	-0.0004
		682	0.0036	-0.0002
		683	0.0035	-0.0003
		684	0.0031	-0.0006
		685	0.0032	-0.0006
		686	0.0031	-0.0005
		687	0.003	-0.0008
		688	0.0031	-0.0006
		689	0.0028	-0.0008
		690	0.0028	-0.0008
		691	0.0029	-0.0009
		692	0.0028	-0.0007
		693	0.0026	-0.0009
		694	0.0026	-0.0009
		695	0.0026	-0.0009
		696	0.0025	-0.0011
		697	0.0025	-0.001
		698	0.0027	-0.0009
		699	0.0023	-0.0012
		700	0.0021	-0.0012
		701	0.0023	-0.0011
		702	0.0022	-0.0013
		703	0.0021	-0.0014
		704	0.0022	-0.0012
		705	0.0021	-0.0014
		706	0.0019	-0.0013
		707	0.002	-0.0012
		708	0.0017	-0.0017
		709	0.002	-0.0014
		710	0.0018	-0.0013
		711	0.0018	-0.0015
		712	0.0016	-0.0016
		713	0.0017	-0.0014
		714	0.0016	-0.0014
		715	0.0017	-0.0015
		716	0.0017	-0.0016
		717	0.0015	-0.0014
		718	0.0015	-0.0017
		719	0.0015	-0.0014
		720	0.0015	-0.0016
		721	0.0013	-0.0016
		722	0.0016	-0.0013
		723	0.0015	-0.0015
		724	0.0012	-0.0018
		725	0.0013	-0.0015
		726	0.0013	-0.0017
		727	0.0014	-0.0015
		728	0.001	-0.0019
		729	0.0014	-0.0016
		730	0.0012	-0.0016
		731	0.0011	-0.0017
		732	0.0011	-0.0018
		733	0.0012	-0.0016
		734	0.001	-0.0017
		735	0.001	-0.0018
		736	0.0012	-0.0017
		737	0.001	-0.0018
		738	0.0011	-0.0017
		739	0.0009	-0.0016
		740	0.001	-0.0015
		741	0.001	-0.0017
		742	0.0008	-0.0019
		743	0.0008	-0.0018
		744	0.0006	-0.0019
		745	0.0009	-0.0019
		746	0.0007	-0.0018
		747	0.0008	-0.0018
		748	0.0009	-0.0017
		749	0.0007	-0.0018
		750	0.0006	-0.0019
		751	0.0007	-0.0016
		752	0.0007	-0.0018
		753	0.0006	-0.0018
		754	0.0005	-0.0019
		755	0.0006	-0.0019
		756	0.0006	-0.0018
		757	0.0008	-0.0017
		758	0.0003	-0.0019
		759	0.0006	-0.0019
		760	0.0003	-0.0022
		761	0.0007	-0.0018
		762	0.0005	-0.0018
		763	0.0005	-0.0018
		764	0.0005	-0.002
		765	0.0005	-0.0018
		766	0.0005	-0.002
		767	0.0006	-0.002
		768	0.0007	-0.0018
		769	0.0005	-0.0017
		770	0.0005	-0.0017
		771	0.0005	-0.0015
		772	0.0006	-0.0017
		773	0.0004	-0.0019
		774	0.0002	-0.002
		775	0.0002	-0.002
		776	0.0003	-0.0019
		777	0.0005	-0.0019
		778	0.0002	-0.0022
		779	0.0004	-0.0019
		780	0.0003	-0.0018
		781	0.0002	-0.0021
		782	0.0003	-0.0019
		783	0.0001	-0.0018
		784	0	-0.002
		785	0.0001	-0.0018
		786	0	-0.0021
		787	0	-0.0022
		788	-0.0001	-0.0021
		789	0.0001	-0.0019
		790	0.0003	-0.0017
		791	0	-0.0022
		792	0	-0.0018
		793	0.0002	-0.0021
		794	0.0001	-0.0019
		795	-0.0002	-0.0021
		796	0.0002	-0.0022
		797	0.0004	-0.0019
		798	-0.0002	-0.0024
		799	-0.0002	-0.0022
		800	-0.0001	-0.0021
		801	-0.0001	-0.0021
		802	0.0005	-0.0015
		803	0	-0.0019
		804	-0.0001	-0.002
		805	-0.0002	-0.002
		806	-0.0004	-0.0022
		807	-0.0003	-0.002
		808	-0.0005	-0.002
		809	-0.0002	-0.002
		810	0	-0.0021
		811	-0.0002	-0.0024
		812	-0.0001	-0.002
		813	-0.0002	-0.0017
		814	-0.0002	-0.002
		815	-0.0005	-0.0018
		816	-0.0003	-0.0022
		817	-0.0004	-0.0024
		818	-0.0005	-0.002
		819	-0.0001	-0.0021
		820	-0.0002	-0.0022
		821	0	-0.0017
		822	-0.0005	-0.0022
		823	-0.0007	-0.0023
		824	-0.0002	-0.0019
		825	-0.0005	-0.0024
		826	-0.0012	-0.0024
		827	-0.0005	-0.0026
		828	-0.0005	-0.0025
		829	-0.0006	-0.0022
		830	-0.0007	-0.0016
		831	-0.0005	-0.0019
		832	-0.0004	-0.0022
		833	-0.0003	-0.0018
		834	-0.0003	-0.0019
		835	-0.001	-0.0024
		836	-0.0007	-0.0021
		837	-0.0002	-0.0017
		838	-0.0002	-0.002
		839	-0.0008	-0.0023
		840	-0.0013	-0.0028
		841	0	-0.0017
		842	-0.0006	-0.0019
		843	-0.0014	-0.0025
		844	-0.0006	-0.0021
		845	-0.0006	-0.0023
		846	-0.001	-0.0027
		847	-0.0014	-0.0028
		848	-0.0014	-0.0023
		849	-0.002	-0.0027
		850	-0.0007	-0.002

## Sheet: Fig. 2h
Source data Fig. 2h
Fluorescence emission spectra of GdCDs and γ-GdCDs (at 355 nm excitation)			GdCDs	γ-GdCDs
		Wavelength (nm)	Emission intensity (a.u.)	Emission intensity (a.u.)
		370	18048.9	13409
		371	15708.3	12337.6
		372	14197.1	10635.7
		373	13114.7	9704.71
		374	12432.9	9244.27
		375	11651.8	8153.32
		376	10583.6	8043.23
		377	11152	7602.89
		378	10614.6	7392.73
		379	10982.1	7913.13
		380	10545	7072.5
		381	10777.9	7923.14
		382	12492.5	7552.85
		383	13398.4	7722.98
		384	14463.7	8603.7
		385	15587.1	8573.67
		386	18080.5	10355.4
		387	19390.7	10625.6
		388	22695.9	11817
		389	25822.1	13268.8
		390	27518.6	14320.2
		391	31435.4	15702.3
		392	34877.6	17224.8
		393	39074.3	18597.3
		394	45289.6	20861.7
		395	50194.5	23898.5
		396	56350.7	25552.6
		397	61917.4	28330.1
		398	68672.6	30466.4
		399	75572	34790.4
		400	82273.2	37510.3
		401	91409	42038.2
		402	98023.7	44880.6
		403	108159	49321.4
		404	115516	52728.8
		405	127934	58520.9
		406	133714	62565.3
		407	147650	67346.3
		408	157028	73962.9
		409	168955	81057.6
		410	177283	85514.6
		411	187135	91790
		412	198024	97867.3
		413	208252	105858
		414	218339	111439
		415	226366	118176
		416	236463	127307
		417	247861	131744
		418	255297	138677
		419	261704	143606
		420	268185	148984
		421	277130	156488
		422	284055	161599
		423	287573	169173
		424	294576	170851
		425	292841	174555
		426	302013	180184
		427	303922	187558
		428	306416	189912
		429	311639	192899
		430	315618	195713
		431	316342	199405
		432	319797	201313
		433	321001	203476
		434	323879	205415
		435	323691	206998
		436	322625	208795
		437	325031	210102
		438	327295	210602
		439	323240	214014
		440	325107	210112
		441	320461	211246
		442	322625	211818
		443	319315	209479
		444	319486	212430
		445	317888	210582
		446	315403	207917
		447	311921	206702
		448	310960	203007
		449	307983	204007
		450	299572	202231
		451	304887	199293
		452	299809	198895
		453	295032	195774
		454	294654	195346
		455	291338	190523
		456	288166	190819
		457	283803	185133
		458	279911	182689
		459	277182	180703
		460	271898	176967
		461	270725	175460
		462	260822	172632
		463	259208	168085
		464	249907	167993
		465	246575	161243
		466	238930	159170
		467	235061	157087
		468	230962	152588
		469	222784	150172
		470	219863	146031
		471	215720	141953
		472	208524	139803
		473	203423	136467
		474	200450	132545
		475	192848	128745
		476	190356	124887
		477	185201	125059
		478	180691	122720
		479	176820	117467
		480	170678	115221
		481	169326	111702
		482	163041	107021
		483	158197	105323
		484	152848	103484
		485	148788	100433
		486	147406	95282.5
		487	141322	93748.1
		488	136812	90972.6
		489	134103	88006.1
		490	130509	86361.8
		491	127777	82953.1
		492	123560	81813.8
		493	122011	77096.4
		494	118662	74476.6
		495	113328	73882.3
		496	110604	72542.5
		497	108306	70296.5
		498	104777	68343
		499	102279	64598.2
		500	97421.5	64256
		501	95592.2	61418.2
		502	94182.3	62233.2
		503	91296.7	57344.1
		504	88696.8	55735
		505	84458.5	54628.9
		506	84900.5	53864.8
		507	81576.3	51783.8
		508	77088.6	48447.2
		509	76397.8	47291.7
		510	72732.2	45965.5
		511	72048.3	45784.7
		512	71798.5	42942.1
		513	67388.8	41777.1
		514	64431.7	41455.8
		515	65132.7	39588.3
		516	63586	38243
		517	60779.2	37711
		518	59183.7	35041.3
		519	57196.9	35864.2
		520	55188.1	34389.1
		521	53355.6	34017.8
		522	53650.8	31991.1
		523	52290.8	30957.9
		524	50651.8	30456.3
		525	48835.6	30356
		526	47430.8	28941.8
		527	46355.3	27527.9
		528	44614	26284.5
		529	44290	25743.1
		530	41894.7	24028.8
		531	40489.1	23718.1
		532	39002.2	23267
		533	37014.2	21002
		534	34817.3	20831.7
		535	34817.5	20511
		536	32369.1	18637.4
		537	30429.8	18687.5
		538	30460.5	17886
		539	30368.8	17074.6
		540	30653.4	17495.3
		541	28719	15742.4
		542	27480.9	15101.4
		543	25263.3	14981.2
		544	25925.1	15281.7
		545	26413.7	14690.8
		546	25627.1	13889.6
		547	25272.8	13459.1
		548	22600.2	13258.8
		549	22309.3	13128.6
		550	22739.4	12838.2
		551	20894.2	12007.2
		552	20315.6	11176.2
		553	19944.5	11146.2
		554	19457.9	10355.4
		555	18800.4	9744.75
		556	17938.5	9564.57
		557	17984.9	9424.44
		558	17906.9	9154.19
		559	16632.2	8813.88
		560	16507	9214.24
		561	15679	8083.27
		562	14656.9	8223.38
		563	15168.4	8023.22
		564	14971.3	7262.64
		565	14718.1	6972.43
		566	14367.8	6982.44
		567	14030.1	6552.15
		568	13635.2	6572.16
		569	12747.6	6311.99
		570	12751	6492.11
		571	12979.2	6231.94
		572	12655.4	5741.65
		573	12812.9	5491.51
		574	11739.7	5731.64
		575	11621.2	5271.39
		576	10635.2	5091.3
		577	10933.2	5111.31
		578	10636.3	5171.34
		579	10380.6	4941.22
		580	10534.3	4450.99
		581	10036.2	4861.18
		582	9844.61	4360.95
		583	9426.72	4300.93
		584	9200.28	4481
		585	9258.43	3960.78
		586	9453.87	4260.91
		587	9438.03	4911.21
		588	9941.59	4631.07
		589	9296.83	5051.28
		590	9542.27	4501.01
		591	9930.34	4561.04
		592	11461.2	4871.19
		593	10405	4521.02
		594	10644.9	4821.16
		595	10031.4	5111.31
		596	10031.5	4711.11
		597	9280.38	4240.9
		598	8506.5	3760.71
		599	8420.42	3730.7
		600	7605.63	3340.56
		601	7892.5	2760.38
		602	7347.02	2530.32
		603	6070.03	2630.35
		604	6504.01	2870.41
		605	6625.96	3060.47
		606	6481.13	2950.44
		607	6605.49	2860.41
		608	6834.11	3010.45
		609	6930.06	3180.51
		610	5822.53	2820.4
		611	5827.66	2540.32
		612	6758.16	2540.32
		613	6646.07	2560.33
		614	5682.04	2500.31
		615	5791.55	2390.29
		616	6333.58	2590.34
		617	5655.56	2310.27
		618	5387.06	2370.28
		619	5994.25	1900.18
		620	4837.13	1880.18
		621	5058.24	1990.2
		622	5226.31	2060.21
		623	4321.65	1550.12
		624	4564.75	1630.13
		625	4026.42	1560.12
		626	4561.8	1470.11
		627	4325.83	1400.1
		628	4360.5	1450.11
		629	4395.57	1440.1
		630	4152.02	1500.11
		631	4407.82	1340.09
		632	3571.71	1470.11
		633	4051.37	1510.11
		634	3733.68	1350.09
		635	3888.82	1480.11
		636	3711.24	1220.07
		637	3383.3	1210.07
		638	3540.88	1170.07
		639	3507.31	1230.08
		640	3515.91	950.045
		641	3108.4	940.044
		642	2848.21	830.034
		643	3117.93	930.043
		644	3302.98	930.043
		645	3061.21	810.033
		646	2998.25	830.034
		647	2980.38	910.041
		648	3149.11	880.039
		649	3203.76	670.022
		650	3378.53	810.033
		651	3099.79	700.024
		652	2887.87	880.039
		653	2720.53	690.024
		654	2970.51	610.019
		655	2800.43	720.026
		656	3107.2	710.025
		657	2629.45	830.034
		658	2915.75	620.019
		659	2529.93	620.019
		660	2451.84	760.029
		661	2824.67	560.016
		662	2962.42	630.02
		663	2721.28	640.02
		664	3051.98	750.028
		665	2194.67	720.026
		666	2863.39	600.018
		667	2837.22	570.016
		668	2638.58	480.012
		669	2783.28	750.028
		670	2901.33	630.02
		671	2873.66	570.016
		672	3474.4	610.019
		673	2422.74	640.02
		674	2909.79	520.014
		675	3099.01	620.019
		676	3198.9	560.016
		677	2602.46	570.016
		678	2761.98	470.011
		679	3152	490.012
		680	2760.94	540.015
		681	3855.91	630.02
		682	2958.28	610.019
		683	4317.92	740.027
		684	4126.27	710.025
		685	4416.9	900.04
		686	6156.3	1300.08
		687	10212.6	1690.14
		688	19473.7	3020.46
		689	35613.5	5341.43
		690	54035.2	8793.86
		691	84161.9	11096.2
		692	118514	16874.2
		693	154731	20601.2
		694	197734	27207
		695	262544	33144.9
		696	323198	41044.1
		697	392039	48577.8
		698	473590	55051.3
		699	544163	61891.1
		700	608466	67587.9
		701	642622	71092.1
		702	666364	69339.8
		703	652287	65906.7
		704	618586	62223.2
		705	542260	56499.3
		706	455013	48507.5
		707	388301	40130.4
		708	309211	32673.3
		709	230261	25662.9
		710	171542	18427
		711	117783	12808.2
		712	71311.4	8043.23
		713	40780.7	4350.95
		714	20278.5	2020.2
		715	8445.34	1250.08
		716	7290.02	780.03
		717	5693.75	670.022
		718	4834.81	530.014
		719	3952.54	490.012
		720	3633.38	430.009
		721	4117.94	500.012
		722	3022.4	460.011
		723	3678.42	540.015
		724	3843.37	370.007
		725	3610.62	280.004
		726	3718.85	260.003
		727	3122.38	390.008
		728	3883.07	440.01
		729	3392.76	350.006
		730	4485.43	420.009
		731	3800.83	270.004
		732	3916.87	400.008
		733	4547.34	480.012
		734	4740.66	310.005
		735	4941.73	300.005
		736	4216.47	410.008
		737	2927.82	470.011
		738	5197.27	300.005
		739	3373.87	340.006
		740	3897.33	300.005
		741	3688.06	320.005
		742	4722.12	400.008
		743	3972.59	390.008
		744	4682.02	250.003
		745	4834.83	280.004
		746	4519.53	370.007
		747	3815.32	320.005
		748	3326.21	360.006
		749	3376.73	400.008
		750	3760.95	400.008
		751	3226.68	220.002
		752	4081.26	390.008
		753	5338.2	320.005
		754	3898	300.005
		755	3912.13	330.005
		756	3329.95	360.006
		757	3815.49	290.004
		758	3703.02	340.006
		759	3727.19	310.005
		760	3412.97	260.003
		761	3303.41	260.003
		762	3611.64	420.009
		763	4278.87	340.006
		764	3969.36	340.006
		765	4155.79	280.004
		766	3766.97	250.003
		767	3809.93	250.003
		768	2372.89	250.003
		769	3454.82	280.004
		770	2664.01	260.003
		771	4012.85	330.005
		772	2660.38	190.002
		773	3887.2	280.004
		774	3859.93	330.005
		775	3830.41	300.005
		776	5119.87	160.001
		777	3680.75	350.006
		778	4999.14	400.008
		779	5664.21	660.022
		780	7388.69	450.01
		781	5721.9	570.016
		782	7041.57	730.027
		783	7490.41	640.02
		784	7126.59	610.019
		785	7492.8	540.015
		786	6369.45	620.019
		787	7113.53	490.012
		788	4992.96	420.009
		789	5928.78	300.005
		790	5115.79	330.005
		791	4780.36	360.006
		792	4235.13	320.005
		793	3676.01	300.005
		794	3412	180.002
		795	3454.07	270.004
		796	4343.24	260.003
		797	3965.68	110.001
		798	4119.91	340.006
		799	4934.9	280.004
		800	4326	200.002

## Sheet: Fig. 2i
Source data Fig. 2i
Fluorescence emission spectra of nile red dye in the presence of different concentrations of γ-cyclodextrin		γ-cyclodextrin concentration (μM)
		0 μM	1 μM	2 μM	4 μM	8 μM	12 μM	16 μM	24 μM	32 μM
	Wavelength (nm)	Emission intensity (a.u.)	Emission intensity (a.u.)	Emission intensity (a.u.)	Emission intensity (a.u.)	Emission intensity (a.u.)	Emission intensity (a.u.)	Emission intensity (a.u.)	Emission intensity (a.u.)	Emission intensity (a.u.)
	610	800	802	918	973	933	929	937	1054	1031
	612	461	465	501	570	590	544	665	742	736
	614	263	297	323	378	446	505	559	642	625
	616	290	325	326	428	531	587	691	820	748
	618	310	348	381	461	603	687	765	905	894
	620	380	421	444	548	718	815	905	1096	1064
	622	438	493	541	664	853	999	1104	1309	1284
	624	498	566	619	759	986	1140	1276	1520	1491
	626	572	647	701	861	1118	1304	1482	1776	1724
	628	683	756	843	1037	1355	1564	1780	2141	2080
	630	764	854	933	1148	1524	1773	2014	2405	2330
	632	885	984	1051	1306	1689	2057	2332	2771	2669
	634	964	1103	1192	1452	1947	2309	2582	3099	2993
	636	1078	1201	1336	1650	2204	2584	2897	3504	3454
	638	1226	1348	1482	1839	2480	2959	3291	4000	3925
	640	1319	1493	1635	2049	2723	3246	3640	4444	4285
	642	1462	1648	1792	2218	2995	3590	4086	4868	4767
	644	1587	1798	1980	2445	3304	3936	4385	5355	5225
	646	1732	1953	2153	2646	3610	4304	4865	5933	5749
	648	1862	2095	2288	2817	3870	4570	5203	6311	6130
	650	1951	2198	2413	2968	4079	4874	5548	6709	6571
	652	2064	2319	2544	3124	4289	5134	5864	7063	6945
	654	2119	2406	2656	3247	4500	5366	6073	7332	7233
	656	2217	2473	2745	3383	4686	5517	6346	7698	7485
	658	2262	2538	2828	3493	4806	5675	6464	7896	7685
	660	2311	2577	2870	3537	4865	5820	6621	8048	7874
	662	2330	2609	2896	3551	4950	5891	6737	8144	7956
	664	2351	2667	2914	3585	4984	5913	6779	8179	7892
	666	2307	2616	2872	3556	4933	5868	6704	8123	7934
	668	2267	2602	2879	3568	4862	5849	6663	8150	7907
	670	2281	2541	2824	3475	4855	5770	6542	8014	7795
	672	2230	2520	2788	3368	4747	5634	6452	7815	7595
	674	2171	2412	2661	3292	4581	5475	6273	7608	7450
	676	2110	2371	2599	3192	4423	5334	6101	7370	7250
	678	2087	2326	2551	3177	4411	5270	6011	7395	7166
	680	1954	2190	2458	3005	4160	4972	5656	6923	6756
	682	1921	2191	2415	2978	4118	4890	5583	6785	6632
	684	1811	2031	2261	2771	3839	4554	5227	6361	6246
	686	1737	1940	2153	2666	3701	4399	5062	6121	6023
	688	1690	1896	2096	2581	3552	4246	4897	5919	5842
	690	1604	1787	1984	2421	3321	3981	4609	5597	5431
	692	1521	1704	1870	2298	3218	3846	4409	5368	5275
	694	1404	1563	1737	2135	2962	3548	4054	4869	4774
	696	1358	1527	1694	2084	2870	3493	3903	4788	4684
	698	1265	1439	1626	1931	2712	3268	3708	4464	4384
	700	1187	1369	1465	1803	2473	2972	3422	4164	4076
	702	1136	1254	1401	1754	2386	2812	3254	3999	3868
	704	1076	1207	1331	1639	2224	2705	3130	3746	3685
	706	1043	1142	1265	1576	2169	2635	2957	3590	3520
	708	997	1078	1205	1458	2024	2444	2818	3413	3336
	710	925	1044	1128	1450	1947	2321	2696	3217	3195
	712	924	1003	1132	1383	1885	2310	2626	3186	3084
	714	835	968	1082	1331	1823	2188	2506	3046	2942
	716	830	931	1019	1258	1776	2121	2402	2926	2918
	718	806	920	983	1242	1744	2012	2334	2829	2771
	720	785	882	971	1172	1652	1963	2254	2749	2688
	722	747	837	955	1132	1593	1900	2176	2663	2577
	724	728	833	922	1116	1548	1833	2095	2567	2502
	726	706	788	869	1075	1479	1805	2026	2458	2422
	728	665	755	833	1032	1435	1710	1968	2405	2342
	730	647	715	812	981	1352	1614	1839	2262	2256
	732	635	710	774	928	1315	1599	1851	2214	2202
	734	609	687	744	924	1300	1528	1737	2106	2095
	736	584	641	731	891	1256	1456	1666	2034	1997
	738	555	631	685	842	1195	1426	1616	1986	1923
	740	536	585	670	819	1105	1346	1563	1906	1790
	742	519	578	642	802	1082	1305	1487	1831	1793
	744	515	548	599	746	1027	1246	1425	1729	1692
	746	474	540	590	718	1003	1206	1366	1684	1622
	748	447	507	548	697	941	1144	1285	1569	1537
	750	429	484	548	645	919	1114	1259	1517	1472

## Sheet: Fig. 2j
			Replications
Source data Fig. 2j			1	2	3	4	5	6		Average	SD
Preparation of calibration curve by non-linear fitting between Nile red fluorescence intensity changes (I-I0/I0) and different concentrations of γ-cyclodextrin		Y-cyclodextrin conc. (μM)	I-Io/Io	I-Io/Io	I-Io/Io	I-Io/Io	I-Io/Io	I-Io/Io		I-Io/Io
		1	0.00498	-0.09654	0.13429	-0.00036846	-0.02486	0.13994		0.02624	0.09322
		2	0.08244	0.04049	0.45242	-0.02174	0.06545	0.08975		0.11814	0.16864
		4	0.06574	0.34475	0.71885	0.26271	0.48665	0.52488		0.4006	0.22733
		8	0.60181	0.92183	1.15548	1.13486	1.04607	1.11995		0.99667	0.21141
		12	0.75124	1.07132	1.38205	1.1787	1.43912	1.98426		1.30112	0.41532
		16	1.06716	1.41545	1.72567	1.49779	1.84936	2.35815		1.65226	0.43927
		24	1.99431	1.76051	2.07864	2.09138	1.99049	2.47852		2.06564	0.23458
		I = Fluorescence intensity of nile red in the presence of γ-cyclodextrin
		I0 = Fluorescence intensity of nile red in the absence of γ-cyclodextrin

## Sheet: Fig. 3a, b
Source data Fig. 3a,b		γ-GdCDs-R6G colocalization with chloroplast
Pearson colocalization coffieient (PCC) analysis of γ-GdCDs-R6G with chloroplast		γ-GdCDs with chloroplast	R6G with chloroplast	γ-GdCDs with R6G
		-0.01	0	0.44
		-0.02	-0.01	0.59
		-0.19	-0.17	0.69
	Average (PCC)	-0.0733333	-0.06	0.573333
	SD	0.10116	0.0953939	0.125831

## Sheet: Fig. 3d
Source data Fig. 3d
γ-GdCDs content in treated soybean plants (%)		Replications	Time (h)	γ-GdCDs content (%)
		1		Treated leaf	Untreated leaf	Shoot	Root
			24 h	1.97234	4.1709	6.32842	0.3303
			48 h	1.82919	5.71387	6.72046	0.93075
		2	24 h	1.91998	5.58571	4.49581	0.40094
			48 h	2.36227	8.72898	3.374	0.41547
		3	24 h	3.33739	2.29963	3.83416	0.40204
			48 h	1.53426	4.91575	6.22958	0.70961
		Average	Time (h)	Mean ± SD	Mean ± SD	Mean ± SD	Mean ± SD
			24 h	2.4099 ± 0.8	4.01875 ± 1.65	4.88613 ± 1.3	0.37776 ± 0.04
			48 h	1.90857 ± 0.42	6.45287 ± 2.01	5.44135 ± 1.8	0.68527 ± 0.25

[truncated: 21 more sheets: Fig. 3e, Fig. 3f, Fig. 4b, Fig. 5 (b-d), Fig. 6a, Fig. 6b, Fig. 6c, Fig. 6d, Supplementary Fig. 2 (a-d), Supplementary Fig. 4 a,b, Supplementary Fig. 5a, Supplementary Fig. 6 a,b, Supplementary Fig. 7, Supplementary Fig. 8, Supplementary Fig. 9 a,b, Supplementary Fig. 10, Supplementary Fig. 11, Supplementary Fig. 14 , Supplementary Fig. 15, Supplementary Fig. 17 …]
